# Supplementary material for: Proteomic profiles and the function of RBP4 in endometrium during embryo implantation phases in pigs
Source: BMC Genomics. 2023 Apr 13;24:200. doi: 10.1186/s12864-023-09278-5 (PMC10099840; doi:10.1186/s12864-023-09278-5)
Supplement: Supplementary file 5 — Additional file 5. [file 12864_2023_9278_MOESM5_ESM.xlsx]

## Sheet: Sheet1
Table S1 The expression of differentially abundance protein
Protein_ID	YK10-VS-KY9	YK11-VS-YK9	YK12-VS- YK9	YK13-VS-YK9	YK14-VS-YK9	YK15-VS-YK9	YK18-VS-YK9
sp|P80310|S10AC_PIG	1.51	1.33	1.99	1.56	1.43	2.38	1.67
sp|P02632|S100G_PIG	0.95	1.32	1.3	0.93	0.94	1.05	1.25
tr|C3S7K6|C3S7K6_PIG	1.29	1.77	2.8	3.02	1.6	2.67	1.7
tr|F1SRC5|F1SRC5_PIG	1.01	0.94	0.88	0.88	0.84	0.86	0.94
tr|F1S9C9|F1S9C9_PIG	0.99	1.12	1	1.13	0.97	1.05	0.86
tr|F1SJY6|F1SJY6_PIG	0.98	0.96	0.9	0.94	0.98	0.91	0.9
tr|F1RHK9|F1RHK9_PIG	1.03	1.02	1.04	0.97	1.04	0.98	0.95
tr|I3LVR9|I3LVR9_PIG	1.13	0.93	0.96	0.89	1.11	0.99	1.22
tr|F1RIP6|F1RIP6_PIG	1	0.91	0.95	0.87	0.89	0.97	0.94
tr|I3LQS0|I3LQS0_PIG	0.94	0.8	0.83	0.92	0.84	0.84	0.8
tr|F1S0J3|F1S0J3_PIG	1.01	1	1.15	0.97	0.9	0.9	0.96
tr|F1S073|F1S073_PIG	1	1.08	0.99	1.09	1.14	1.18	1.11
tr|F1SCI9|F1SCI9_PIG	1.04	0.95	1.14	0.97	0.96	0.96	0.92
sp|Q29561|KCY_PIG	1.02	1.08	0.97	1.05	1.11	1.17	1.22
sp|P50584|AP4A_PIG	0.81	1.19	0.77	0.93	0.85	0.76	0.93
tr|F1SFF8|F1SFF8_PIG	1.08	1.01	1.1	1.17	0.98	0.99	0.85
tr|F1RVI4|F1RVI4_PIG	0.91	0.89	0.69	0.79	0.88	0.88	0.82
tr|Q8MI72|Q8MI72_PIG	0.98	1.11	1.27	1.17	1.12	1.17	1.16
sp|Q6S4N2|HS71B_PIG	1	1.08	0.79	0.88	0.9	0.84	0.78
sp|O11780|BGH3_PIG	0.98	0.96	1	1.07	1.29	1.17	1.4
sp|P67776|PP2AA_PIG	1.02	1.01	0.94	0.94	1.01	1	0.95
sp|Q5S1U1|HSPB1_PIG	1.05	1.03	0.94	0.96	0.95	1.02	0.85
tr|Q2TJA5|Q2TJA5_PIG	0.91	0.87	0.69	1.04	0.74	0.74	0.74
tr|Q1ACV5|Q1ACV5_PIG	1.17	1.07	0.98	1	1.07	1.28	1.32
tr|K7GPQ7|K7GPQ7_PIG	1.05	1.21	1.43	1.4	1.37	1.27	1.38
tr|F1SBN7|F1SBN7_PIG	0.94	0.83	0.89	0.74	0.9	1.01	0.9
sp|Q29214|RLA0_PIG	0.97	0.88	0.82	0.87	0.81	0.84	0.89
tr|F2Z560|F2Z560_PIG	1.03	0.88	0.86	0.91	0.99	0.97	0.97
tr|I3LS72|I3LS72_PIG	0.88	0.94	0.95	1.06	1.25	1.1	1.16
sp|Q06AU7|RAB1B_PIG	0.97	0.95	0.71	0.67	0.87	0.86	0.99
sp|Q9GKX6|GALM_PIG	0.97	0.81	0.7	0.76	0.76	0.79	0.87
tr|I3LSD1|I3LSD1_PIG	1.12	1.08	0.9	1.01	1.06	1.06	1.12
tr|I3LTM2|I3LTM2_PIG	1.01	0.93	0.89	0.92	0.86	0.81	0.74
tr|F1RUH5|F1RUH5_PIG	1.02	0.99	0.93	1.08	0.96	0.85	0.99
tr|F1SUE3|F1SUE3_PIG	1.05	1.15	1.09	1.06	1.16	1.27	1.32
tr|F1SAR5|F1SAR5_PIG	1.01	1.3	0.94	0.97	0.97	1.04	1.04
tr|F1RQW2|F1RQW2_PIG	0.99	1.09	1.22	1.17	1.27	1.15	1.29
tr|I3LLA8|I3LLA8_PIG	0.98	0.93	0.9	0.9	0.92	0.89	0.96
tr|I3LDU9|I3LDU9_PIG	0.99	0.99	1.12	1.21	1.12	1.17	1.09
tr|E1CAJ6|E1CAJ6_PIG	1.05	1.01	0.99	0.98	0.89	0.9	0.94
tr|F1SQ09|F1SQ09_PIG	1.01	0.93	0.98	1.02	1.21	1.22	1.06
tr|K9IVQ6|K9IVQ6_PIG	1.01	0.99	0.96	0.93	0.96	0.97	0.9
tr|F1RGJ2|F1RGJ2_PIG	0.98	0.98	0.94	0.96	0.99	0.96	0.99
tr|F1SQ08|F1SQ08_PIG	0.85	0.68	1.11	0.67	1.1	0.96	0.54
tr|F1RHW4|F1RHW4_PIG	1.03	0.96	1	1.05	1.07	1.07	1.11
sp|P00348|HCDH_PIG	0.95	0.79	0.73	0.73	0.77	0.73	0.83
tr|I3LK24|I3LK24_PIG	0.98	0.93	0.87	0.83	0.92	0.88	0.87
tr|F1SKQ0|F1SKQ0_PIG	0.99	0.85	0.82	0.91	0.81	0.79	0.75
tr|A5PF00|A5PF00_PIG	0.98	1.08	1.33	1.15	1.08	1.16	1.16
tr|F1SCC7|F1SCC7_PIG	1.3	1.42	1.3	1.15	1.26	0.92	1.12
tr|F1RQZ9|F1RQZ9_PIG	1	0.99	0.9	0.93	0.98	0.89	0.9
tr|I3LFQ5|I3LFQ5_PIG	0.98	0.9	0.87	0.84	0.87	0.86	0.84
sp|Q29549|CLUS_PIG	0.97	1.15	1.25	1.21	1.14	1.25	1.5
tr|F1RKG8|F1RKG8_PIG	1.02	0.99	0.9	0.93	1	1.02	0.93
tr|F1RI15|F1RI15_PIG	1.09	0.96	0.92	0.94	0.86	0.79	0.72
tr|K9IVP5|K9IVP5_PIG	1	1.01	0.97	0.99	0.99	1.06	1.07
tr|B2CCY7|B2CCY7_PIG	0.96	0.84	0.78	0.82	0.84	0.82	0.81
tr|C1PIG4|C1PIG4_PIG	0.93	0.95	0.9	0.83	0.99	0.95	0.99
tr|L7PBE6|L7PBE6_PIG	1.03	0.89	0.82	0.76	0.81	0.8	0.8
sp|P26234|VINC_PIG	0.95	0.96	0.84	0.87	0.93	0.96	0.93
tr|F1S557|F1S557_PIG	1	0.89	1.06	1.04	0.92	0.89	0.8
tr|K7GT00|K7GT00_PIG	0.97	1.01	1.07	1.09	1.29	1.2	1.14
tr|F1ST01|F1ST01_PIG	1.02	1.2	0.92	1.19	1.17	1.14	1.2
sp|P62279|RS13_PIG	0.98	0.86	0.89	0.88	0.81	0.79	0.84
sp|P20305|GELS_PIG	1.01	1.09	1.1	1.17	1.09	1.1	1.08
sp|P02543|VIME_PIG	1	1.02	1.08	1.22	1.27	1.43	1.48
tr|D0G0C8|D0G0C8_PIG	1	0.93	0.84	0.85	0.86	0.83	0.79
tr|F1RSN3|F1RSN3_PIG	0.9	0.88	0.83	0.89	0.81	0.91	0.89
tr|I3LRS5|I3LRS5_PIG	0.82	0.82	0.7	0.7	0.6	0.65	0.62
tr|F1RTW7|F1RTW7_PIG	0.94	0.85	0.83	0.85	0.89	0.95	0.93
tr|F1RR78|F1RR78_PIG	0.94	0.93	0.9	0.98	1.02	1.03	0.93
tr|K7GKK5|K7GKK5_PIG	1	0.87	0.82	0.84	0.9	0.85	0.86
tr|I3LNK1|I3LNK1_PIG	0.96	0.87	0.97	1	0.94	0.93	0.84
tr|I3LD72|I3LD72_PIG	0.96	0.96	0.88	0.92	0.98	1.01	0.96
sp|P16549|FMO1_PIG	0.95	1.13	1.01	1.27	1.22	1.25	1.03
tr|F1S2V7|F1S2V7_PIG	0.96	0.85	0.94	0.95	0.99	1.03	0.92
tr|F1S431|F1S431_PIG	1.06	0.96	0.91	0.86	0.84	0.9	0.88
tr|K7GPK0|K7GPK0_PIG	1.02	1.04	1.04	1.16	1.11	1.11	1.36
tr|F1SES5|F1SES5_PIG	0.99	1.03	1.05	0.91	1.19	1.26	1.32
tr|F1RQR0|F1RQR0_PIG	1.04	0.95	0.87	0.9	0.99	0.93	0.94
sp|P02067|HBB_PIG	0.85	1.3	1.07	0.93	0.9	0.89	1.02
tr|M3UZ37|M3UZ37_PIG	0.97	0.9	0.85	0.98	0.98	1.01	0.95
tr|K7ZMG1|K7ZMG1_PIG	1.02	1.22	1.11	1.25	1.04	1.22	1.13
tr|F1S4U9|F1S4U9_PIG	1.04	0.91	0.88	0.89	0.9	0.9	0.81
tr|F1RLH7|F1RLH7_PIG	0.97	0.93	0.74	0.57	0.73	0.64	0.67
tr|I3LDA5|I3LDA5_PIG	0.99	0.93	0.86	0.92	0.97	1	1.06
tr|I3LNH3|I3LNH3_PIG	1.07	1.03	0.99	0.96	0.91	0.91	0.93
tr|I3LUG0|I3LUG0_PIG	0.95	1.37	1.38	1.74	1.82	2.59	2.83
tr|B0LY44|B0LY44_PIG	0.85	0.55	0.51	0.38	0.37	0.37	0.44
tr|F1S9K5|F1S9K5_PIG	1.02	0.94	0.89	0.85	0.83	0.87	0.85
tr|K7GL60|K7GL60_PIG	0.98	0.95	0.85	0.89	0.86	0.97	0.97
tr|F1RUQ0|F1RUQ0_PIG	1.13	0.99	0.97	1.02	0.9	0.98	0.93
tr|F1RHM8|F1RHM8_PIG	1.05	0.87	0.91	0.89	0.83	0.86	0.86
tr|K7GS06|K7GS06_PIG	0.84	0.85	0.78	0.89	0.89	0.93	0.76
sp|Q007T2|CDC42_PIG	1.01	0.89	0.8	0.9	0.97	1.02	0.94
tr|F1SFI5|F1SFI5_PIG	0.9	1.13	1.57	1.45	1.16	1.54	1.2
tr|I3L7C2|I3L7C2_PIG	1.01	1.1	1.05	0.96	0.95	0.85	0.86
tr|F1SDX9|F1SDX9_PIG	0.91	1.05	0.88	0.82	0.8	0.81	0.82
tr|F1SHL9|F1SHL9_PIG	1.02	0.92	0.87	0.86	0.86	0.87	0.81
tr|F2Z5D4|F2Z5D4_PIG	1	0.84	0.81	0.83	0.78	0.77	0.82
tr|F1S0P0|F1S0P0_PIG	0.97	0.81	0.79	0.74	0.81	1.12	0.82
tr|F1RZ82|F1RZ82_PIG	1.06	1.02	1.03	0.97	1.02	1.06	0.93
tr|F1RGP1|F1RGP1_PIG	1.01	0.92	0.89	0.82	0.91	0.87	0.85
sp|O62680|CD59_PIG	1.06	1.2	1.35	1.39	1.32	1.32	1.18
tr|K7GQB8|K7GQB8_PIG	1.01	1.19	1.35	1.12	1.02	0.98	1.09
tr|F2Z5R6|F2Z5R6_PIG	0.97	0.94	0.87	0.93	0.91	0.92	0.89
tr|Q6UAQ9|Q6UAQ9_PIG	0.94	0.85	0.7	0.78	0.77	0.79	0.84
tr|F1SEX0|F1SEX0_PIG	0.9	1.12	0.95	1.05	1.17	1.14	1.29
sp|Q8MI68|MUTA_PIG	1.06	0.99	0.74	0.89	0.84	0.78	0.8
tr|I3LQ17|I3LQ17_PIG	1.12	1.28	1.36	1.22	1.04	1.09	1.1
tr|F1RMA3|F1RMA3_PIG	0.93	0.83	0.77	0.87	0.82	0.78	0.71
sp|P11607|AT2A2_PIG	1.01	0.95	0.95	1.04	0.92	0.95	0.84
tr|F1SEN2|F1SEN2_PIG	1.02	0.96	0.96	0.94	0.97	1	1.26
tr|F1SRC8|F1SRC8_PIG	0.98	0.99	1.18	1.32	1.31	1.09	1.18
tr|F1SGI7|F1SGI7_PIG	0.91	1.14	1.11	1.03	1.04	0.98	1.74
tr|F1SPG9|F1SPG9_PIG	1.06	1.02	1.02	1.03	1.03	1.04	1.06
tr|F1SGD0|F1SGD0_PIG	0.95	0.95	0.9	1.03	0.94	0.95	0.9
tr|I3LQN4|I3LQN4_PIG	0.92	0.76	0.71	0.72	0.77	0.73	0.83
tr|E1CAJ5|E1CAJ5_PIG	1.07	0.97	0.99	1.05	0.96	1.14	1.15
tr|F1RII7|F1RII7_PIG	0.78	1.5	1.07	0.89	0.8	0.68	0.93
tr|F1SM07|F1SM07_PIG	1.03	0.99	0.99	0.93	0.98	0.9	0.94
tr|F1S3H1|F1S3H1_PIG	1.04	1.03	0.96	1.01	0.91	0.91	0.91
tr|F1RQ01|F1RQ01_PIG	1.2	1.13	1.08	1.08	1.16	1.19	1.2
tr|F1SQT3|F1SQT3_PIG	0.98	0.81	0.81	0.71	0.77	0.79	0.92
tr|I3LV61|I3LV61_PIG	1.18	0.99	1.14	0.93	0.91	1	1.06
tr|F1SLS7|F1SLS7_PIG	1.17	1	1	1	0.97	1.2	1.15
tr|F1RPQ3|F1RPQ3_PIG	1	0.88	0.82	0.92	0.85	0.85	0.86
tr|F1S1R4|F1S1R4_PIG	0.97	0.98	0.91	0.99	0.89	0.92	0.96
tr|F2Z5L0|F2Z5L0_PIG	0.97	0.96	0.87	0.94	0.96	1.19	0.99
tr|F1SIA4|F1SIA4_PIG	1.03	0.98	1.04	1.08	1.15	1.12	1.18
sp|P61288|TCTP_PIG	1	1.1	0.84	0.94	0.96	1.19	1.24
sp|P83686|NB5R3_PIG	0.99	1	1	1.01	0.99	1.02	0.93
sp|Q9GMB0|RPN1_PIG	1.02	0.98	0.93	0.93	0.86	0.87	0.95
tr|I3L9T6|I3L9T6_PIG	0.98	0.93	0.99	0.99	1.1	1.07	1.02
tr|F1RPC8|F1RPC8_PIG	0.88	0.72	0.71	0.73	0.66	0.63	0.64
tr|F1RPS8|F1RPS8_PIG	0.93	0.8	0.72	0.72	0.79	0.82	0.89
sp|P60662|MYL6_PIG	0.89	0.91	0.84	0.92	0.99	1.05	1
tr|I3L5B2|I3L5B2_PIG	1	0.86	0.75	0.79	0.75	0.76	0.79
tr|F1RUM1|F1RUM1_PIG	0.91	1.14	1.3	1.17	1.07	1.21	1.24
tr|I3L6D7|I3L6D7_PIG	0.96	0.86	0.99	1.01	0.99	0.97	0.89
tr|I3LIL4|I3LIL4_PIG	0.97	1	0.98	1.06	1.03	1.08	0.93
tr|K9IVV5|K9IVV5_PIG	1.1	0.99	0.96	0.94	1.04	1.49	1.46
tr|F2Z5J9|F2Z5J9_PIG	1.04	0.96	0.91	0.89	0.99	1.02	1
tr|I3LUR1|I3LUR1_PIG	1.03	0.92	0.9	0.96	0.95	0.94	0.99
tr|F2Z5B4|F2Z5B4_PIG	0.99	0.91	0.89	0.97	0.95	0.99	0.97
tr|F1SKF1|F1SKF1_PIG	0.93	0.85	0.83	0.86	0.83	0.69	0.74
tr|F1SB16|F1SB16_PIG	1.01	1.02	0.97	1	0.91	0.98	0.98
tr|I3LLW3|I3LLW3_PIG	0.97	0.87	0.95	0.78	0.88	0.8	0.86
tr|F1SLC4|F1SLC4_PIG	1.08	1.06	1.15	1.2	1.07	0.95	0.88
tr|I3LII3|I3LII3_PIG	1.02	0.93	0.85	0.85	0.81	0.86	0.93
sp|P80276|ALDR_PIG	0.93	1.07	1.59	1.79	1.45	2.01	2.31
tr|I3LKQ2|I3LKQ2_PIG	0.99	1.01	0.89	1.01	1.02	1.07	0.97
tr|F1RX84|F1RX84_PIG	0.99	0.9	0.72	1.03	0.98	0.88	0.89
sp|P62802|H4_PIG	1.12	1.06	1	0.86	0.89	0.96	0.83
tr|F1SH78|F1SH78_PIG	1.07	0.91	0.86	0.81	0.94	0.81	0.82
tr|F1SGG1|F1SGG1_PIG	0.84	0.78	0.65	0.73	0.73	0.71	0.8
tr|F1SJB5|F1SJB5_PIG	1.02	0.96	0.93	1.03	1.01	1.06	1.03
sp|P79381|HYEP_PIG	1.06	0.92	0.86	0.97	0.76	0.69	0.63
tr|K7GPC4|K7GPC4_PIG	0.93	1	0.99	1.17	0.98	1.25	1.75
tr|A7YX24|A7YX24_PIG	0.98	1.07	1	0.92	1.08	1.15	0.94
tr|K9IWD4|K9IWD4_PIG	1.07	1.04	0.99	1	0.92	0.95	0.96
tr|F1RMT5|F1RMT5_PIG	1.01	1.03	0.93	0.99	0.99	0.9	0.99
sp|Q29243|DAG1_PIG	1.01	1	0.99	1.06	1.18	1.2	1.09
tr|I3LBZ1|I3LBZ1_PIG	0.94	0.96	1	1.07	0.98	1.16	1.07
tr|F1RQU2|F1RQU2_PIG	0.98	0.85	0.77	0.74	0.72	0.75	0.74
tr|F1RP17|F1RP17_PIG	1.04	0.92	0.89	0.94	0.89	0.86	0.85
tr|F1S9Q3|F1S9Q3_PIG	1.02	0.95	0.89	0.95	0.9	0.92	0.87
tr|A0A0C3SG01|A0A0C3SG01_PIG	0.89	1.07	1.59	1.68	1.35	1.26	1.59
tr|F1SUM3|F1SUM3_PIG	1.14	1	1.13	1.08	0.94	0.94	0.8
tr|D2SW96|D2SW96_PIG	1.07	0.91	0.73	0.84	0.82	0.9	0.8
tr|I3LK71|I3LK71_PIG	0.98	0.85	0.76	0.76	0.83	0.79	0.77
tr|F1SP18|F1SP18_PIG	1.1	1	0.95	0.93	0.93	0.87	0.89
sp|P00172|CYB5_PIG	0.95	1.17	0.9	0.83	0.83	0.77	0.84
tr|M3TYW5|M3TYW5_PIG	1.05	0.94	0.96	0.98	0.93	0.93	0.96
sp|Q8SPS7|HPT_PIG	1.14	1.19	1.3	1.05	1.2	0.86	0.93
tr|F1SFA7|F1SFA7_PIG	0.95	0.94	1.01	0.95	0.94	1.03	0.85
tr|F1RUK8|F1RUK8_PIG	1.05	0.96	0.91	0.94	0.9	0.96	0.95
tr|I3LLI8|I3LLI8_PIG	1.01	0.96	0.99	1.01	0.95	0.93	0.87
tr|F1RGI7|F1RGI7_PIG	0.96	0.81	0.74	0.77	0.72	0.7	0.66
tr|F1SA50|F1SA50_PIG	0.99	0.89	0.85	0.92	0.92	0.9	0.91
tr|K7N7E6|K7N7E6_PIG	1	0.82	1.04	1.18	0.91	0.92	0.89
tr|K7ZRK0|K7ZRK0_PIG	1.17	1.06	1.33	1.3	0.94	0.99	1.12
tr|F1SN27|F1SN27_PIG	1.13	0.92	0.97	0.92	0.85	0.79	0.74
tr|G9BFT9|G9BFT9_PIG	1.27	0.95	0.92	0.96	1.11	1.3	1.45
tr|F2Z5V6|F2Z5V6_PIG	1.02	0.89	0.88	0.97	0.96	1	1.07
tr|F1RXM6|F1RXM6_PIG	1.05	1.02	1.45	1.3	1.25	1.14	1.31
tr|K9IVR7|K9IVR7_PIG	1.04	1.02	0.94	1.08	0.98	1.09	1.14
tr|F1S9K3|F1S9K3_PIG	0.99	0.93	0.88	0.96	0.93	0.89	0.93
tr|I3LLD8|I3LLD8_PIG	1.05	1.06	1.15	0.97	0.96	1.07	1.09
tr|F1S0D9|F1S0D9_PIG	1.01	0.92	0.85	0.83	0.85	0.88	0.86
tr|F1S6G4|F1S6G4_PIG	0.96	0.83	0.75	0.77	0.7	0.73	0.67
tr|K9IVQ3|K9IVQ3_PIG	1.02	0.9	0.85	0.87	0.9	0.85	0.83
tr|F1S3H7|F1S3H7_PIG	1.01	1	0.92	1.04	0.97	0.97	0.88
tr|F2Z584|F2Z584_PIG	0.93	0.81	0.81	0.87	0.86	1.06	0.91
tr|F1SJW8|F1SJW8_PIG	1.01	1.17	1.26	1.21	1.29	1.27	1.33
sp|Q9N1F5|GSTO1_PIG	0.93	0.98	0.87	0.91	0.88	0.85	0.91
sp|Q9MZ16|VDAC1_PIG	0.94	0.81	0.77	0.82	0.86	0.84	0.94
tr|Q9GJX2|Q9GJX2_PIG	1.01	1.04	0.79	0.61	0.76	0.67	0.78
tr|F1STC5|F1STC5_PIG	1.02	1.37	1.44	1.47	1.31	1.33	1.65
tr|F1S441|F1S441_PIG	1.02	1	0.93	1	0.93	0.92	1.19
sp|P00503|AATC_PIG	1.04	0.97	0.92	0.82	0.98	0.87	0.91
tr|F2Z5D2|F2Z5D2_PIG	1.06	0.98	0.95	1.01	1.01	1.07	1.09
tr|F1S8H8|F1S8H8_PIG	0.98	1.04	1.04	1.09	1.08	1.07	1.02
tr|K9IW73|K9IW73_PIG	0.92	0.78	0.7	0.68	0.79	0.82	1.16
sp|P04366|AMBP_PIG	0.97	1.12	1.51	1.3	1.29	1.44	1.45
sp|P35750|CAN1_PIG	1.03	1.04	0.99	0.98	0.97	0.98	1.02
tr|F1RK24|F1RK24_PIG	0.95	0.99	0.88	0.81	0.79	0.88	0.9
tr|I3LJU1|I3LJU1_PIG	1.06	1.05	1.23	0.99	0.99	0.87	0.82
tr|F1RL38|F1RL38_PIG	0.91	0.87	0.74	0.62	0.75	0.59	0.7
sp|Q767L7|TBB5_PIG	0.92	0.82	0.78	0.89	0.98	1	0.86
tr|F1S9Y8|F1S9Y8_PIG	0.97	0.92	0.93	0.91	0.89	0.87	0.78
tr|F1SFR6|F1SFR6_PIG	0.96	0.86	0.73	0.74	0.8	0.81	1
tr|I3LGC2|I3LGC2_PIG	1.05	0.95	0.87	0.89	0.89	0.89	0.94
tr|A9XFX6|A9XFX6_PIG	1.05	0.98	0.91	0.97	0.99	1.07	1.02
tr|F1SFF3|F1SFF3_PIG	0.98	1	0.98	1.04	1.05	1.18	1.08
tr|F1SQD9|F1SQD9_PIG	0.94	0.73	0.67	0.71	0.7	0.7	0.63
tr|F1RHH8|F1RHH8_PIG	1.05	0.92	0.93	0.94	0.91	0.86	0.82
tr|F2Z5K3|F2Z5K3_PIG	0.98	0.94	0.81	0.93	1.04	1.09	1.09
tr|K7GS49|K7GS49_PIG	1	0.9	0.83	0.86	0.88	0.85	0.85
tr|F1STY1|F1STY1_PIG	1.05	0.98	0.9	0.87	0.95	0.89	0.99
tr|F2Z5C1|F2Z5C1_PIG	1.1	1.03	1	1.08	1.23	1.22	1.1
tr|F1SCE3|F1SCE3_PIG	0.89	0.97	1.02	1.09	1.13	1.09	1.26
tr|F1SM61|F1SM61_PIG	0.98	0.87	0.91	0.99	0.94	0.89	0.97
tr|I3LUR7|I3LUR7_PIG	0.95	0.94	0.96	0.97	1.16	1.03	1.06
tr|Q5MJE5|Q5MJE5_PIG	1.07	1	0.95	1.05	1.04	1.01	1
tr|F1SUP1|F1SUP1_PIG	0.95	0.88	0.78	0.8	0.81	0.92	0.76
sp|A5GFY8|SERA_PIG	1.03	0.83	0.75	0.68	0.63	0.59	0.55
tr|F2Z522|F2Z522_PIG	0.94	0.88	0.8	0.71	0.65	0.9	0.67
sp|P54612|2AAA_PIG	1	0.95	0.94	0.89	0.96	0.92	0.91
sp|F1RKQ4|TKFC_PIG	1	0.97	0.92	0.93	0.93	0.89	0.88
tr|F1SGS9|F1SGS9_PIG	0.96	1.04	0.96	0.95	1.02	1.01	1
tr|M3TYC8|M3TYC8_PIG	0.97	0.91	0.84	0.91	0.89	0.87	0.88
tr|A0SEG9|A0SEG9_PIG	0.96	1	1.12	1.17	1.12	1.13	1.22
tr|I3L638|I3L638_PIG	0.94	1.14	1.45	1.29	1.12	1.27	1.22
tr|F1SC20|F1SC20_PIG	0.96	1.01	1.24	1.11	1.13	1.15	1.03
tr|F1SCF9|F1SCF9_PIG	0.91	0.89	0.78	0.71	0.71	0.62	0.69
tr|F2Z571|F2Z571_PIG	0.93	0.77	0.7	0.84	0.87	1.16	0.89
sp|Q9GJT2|ESTD_PIG	1.04	0.96	0.94	0.93	0.95	0.98	0.98
sp|P00571|KAD1_PIG	0.95	1	1.03	0.96	1.08	1.11	1.02
tr|F1S891|F1S891_PIG	1.05	0.87	0.83	0.84	0.73	0.68	0.72
tr|G9F6X8|G9F6X8_PIG	1.08	1.01	0.94	1.01	0.9	0.93	1.05
tr|F1RN76|F1RN76_PIG	0.96	1.15	1.14	0.97	0.88	1.03	0.97
tr|Q56VQ1|Q56VQ1_PIG	1.2	0.7	0.76	0.67	0.9	0.88	0.96
tr|F1RGJ3|F1RGJ3_PIG	1.01	0.9	0.8	0.76	0.82	0.8	0.98
tr|D0G6X4|D0G6X4_PIG	0.87	1.05	0.93	0.86	1.02	0.97	0.95
tr|K7GSX0|K7GSX0_PIG	1.06	0.95	0.96	0.96	1	1	0.95
tr|K7N7E7|K7N7E7_PIG	1	0.94	0.88	0.99	0.95	0.86	0.91
tr|F1SL54|F1SL54_PIG	1.05	0.98	0.94	0.93	0.92	0.89	0.88
tr|I3LBF1|I3LBF1_PIG	1.04	1.2	1.36	1.27	1.32	1.29	1.32
tr|F1RGY5|F1RGY5_PIG	1.04	1.15	1.19	1.15	1.12	1.2	1.12
tr|F1SS19|F1SS19_PIG	0.9	0.85	0.79	0.88	0.98	0.8	0.82
sp|P62197|PRS8_PIG	1.03	0.94	0.86	0.88	0.95	0.89	0.9
tr|F2Z4Y0|F2Z4Y0_PIG	0.95	0.81	0.81	0.83	0.78	0.72	0.79
sp|Q4FAT7|BGLR_PIG	0.97	0.91	0.95	0.92	0.98	0.98	0.9
tr|I3L8X0|I3L8X0_PIG	0.96	0.94	0.9	0.91	0.89	1.02	1.09
tr|Q06A94|Q06A94_PIG	1	0.88	0.84	0.86	1.02	0.94	0.91
tr|F1RZR0|F1RZR0_PIG	1.02	1.08	1.03	0.97	1.05	0.91	0.97
tr|I3LN42|I3LN42_PIG	0.94	1.07	1.37	1.25	1.2	1.24	1.31
tr|I3LRH2|I3LRH2_PIG	0.93	0.83	0.76	0.79	0.76	0.82	0.83
tr|A9ED96|A9ED96_PIG	0.96	0.85	0.79	0.84	0.86	0.83	0.87
tr|I3LAH9|I3LAH9_PIG	1.02	1.02	0.94	1.08	0.95	0.99	0.89
tr|F1RS11|F1RS11_PIG	0.8	0.68	0.69	0.66	1.09	1.19	0.61
tr|F1S698|F1S698_PIG	1.02	1.02	1	1.09	1.13	1.07	1.04
sp|Q29554|ECHA_PIG	0.97	0.89	0.81	0.81	0.87	0.87	1.01
tr|F1RUN2|F1RUN2_PIG	1.02	1.23	1.56	1.37	1.26	1.4	1.36
tr|F1S4P6|F1S4P6_PIG	1.01	0.87	0.81	0.81	0.81	0.83	0.84
tr|I3LF89|I3LF89_PIG	1.07	1.11	1.23	1.22	1.16	1	1.12
tr|F1RIU3|F1RIU3_PIG	1.01	0.87	0.81	0.89	0.87	0.84	0.81
sp|A7WLH8|SUMO1_PIG	1.05	0.87	0.79	0.62	0.86	0.81	0.78
tr|F1SIP0|F1SIP0_PIG	1.04	0.93	0.96	1	1.06	1.09	0.99
tr|F2Z5V4|F2Z5V4_PIG	1.03	1.05	0.87	0.87	0.95	0.92	0.84
tr|F1SII4|F1SII4_PIG	1	0.94	0.94	0.93	0.89	0.96	0.95
tr|I3LCA2|I3LCA2_PIG	1.03	0.93	0.85	0.9	0.86	0.87	0.82
tr|F1RFY1|F1RFY1_PIG	1.08	0.98	0.88	0.98	0.98	1.02	1.05
tr|F1RRK9|F1RRK9_PIG	1.02	0.95	0.97	1.01	0.92	0.92	0.87
tr|I3LLU0|I3LLU0_PIG	0.91	0.96	0.8	0.86	0.79	0.81	0.75
tr|Q0PY11|Q0PY11_PIG	1.08	0.98	0.92	0.94	0.91	0.94	1
tr|A6YNL5|A6YNL5_PIG	1	1.12	0.93	1.01	0.97	0.94	0.93
tr|F1RJX8|F1RJX8_PIG	1	0.95	0.93	0.93	0.88	0.85	0.84
sp|Q9MZ15|VDAC2_PIG	0.94	0.85	0.76	0.83	0.81	0.83	0.94
tr|I3LRT6|I3LRT6_PIG	1.03	0.99	0.99	0.91	0.88	0.94	0.93
tr|F1SH94|F1SH94_PIG	1.05	1.03	1.22	1.18	1.12	1.06	1.07
tr|F1SDC7|F1SDC7_PIG	0.95	0.99	0.98	0.99	0.84	0.81	0.85
tr|B6CVD6|B6CVD6_PIG	1.09	1.04	1.05	1.01	0.95	0.98	0.93
sp|Q7SIB7|PGK1_PIG	1.03	0.93	0.84	0.89	0.91	0.94	0.97
tr|F1SH25|F1SH25_PIG	1.05	1.02	0.89	1	0.97	1	1.1
tr|F2Z523|F2Z523_PIG	1.01	1.17	1.1	1.12	1.05	1.11	0.96
tr|F1SGT2|F1SGT2_PIG	1	0.91	0.78	0.8	0.85	0.87	0.9
tr|K7GM70|K7GM70_PIG	0.93	0.85	0.78	0.81	0.78	0.73	0.79
tr|F1RRS3|F1RRS3_PIG	0.98	0.94	0.92	0.91	1	1.09	1
tr|F2Q9A3|F2Q9A3_PIG	0.95	0.86	0.85	0.87	0.93	0.91	0.9
tr|I3LP78|I3LP78_PIG	0.82	0.75	0.6	0.67	0.63	0.7	0.73
tr|F2Z5J4|F2Z5J4_PIG	1	0.88	0.93	0.91	0.83	0.83	0.83
tr|I3LQ84|I3LQ84_PIG	0.98	0.98	1.05	1.04	1.21	1.09	1.1
tr|C0MHR2|C0MHR2_PIG	0.98	0.92	0.91	0.9	0.93	0.93	0.88
tr|F1S1X3|F1S1X3_PIG	1	0.91	0.86	0.89	0.9	0.9	0.89
tr|F1RKJ9|F1RKJ9_PIG	0.96	0.99	0.86	0.79	0.84	0.79	0.77
tr|F2Z5B1|F2Z5B1_PIG	1.21	0.97	0.97	1	1.03	1.01	1.08
tr|F1RS36|F1RS36_PIG	1.09	1	0.95	0.97	0.94	1.01	1.01
tr|F1SFH7|F1SFH7_PIG	0.87	0.89	0.86	0.98	0.92	1.16	0.83
tr|Q6Y0X5|Q6Y0X5_PIG	0.94	0.98	0.88	0.79	0.96	1.06	1.02
tr|I3LQH7|I3LQH7_PIG	0.93	1.15	0.95	0.82	0.87	0.82	0.89
tr|F1SHW1|F1SHW1_PIG	0.97	1	1.03	1.03	1.13	1.07	1.25
tr|A6M928|A6M928_PIG	1.08	1.06	0.94	0.89	0.93	0.99	1.06
sp|P23687|PPCE_PIG	1.02	1	1.05	1.01	1	1.01	0.94
tr|I3L8I5|I3L8I5_PIG	1	0.94	0.97	0.97	0.97	0.97	1.08
tr|F1RKY2|F1RKY2_PIG	1.05	1.14	1.38	1.24	1.14	1.18	1.17
tr|F1RX35|F1RX35_PIG	1.01	1.13	1.2	1	0.91	0.94	0.99
tr|F1S2I8|F1S2I8_PIG	1.06	0.83	0.95	1.1	0.88	0.82	0.76
tr|F1SQW8|F1SQW8_PIG	1.25	0.96	0.96	1.05	1.22	1.47	1.42
tr|F2Z5B6|F2Z5B6_PIG	0.87	0.9	0.75	0.85	0.88	0.99	0.88
tr|F1RKM0|F1RKM0_PIG	1	0.86	0.92	0.97	1.03	1.01	1.03
tr|F1RVS9|F1RVS9_PIG	1.07	1.1	1.02	1.2	0.98	1.04	0.88
tr|B5APU7|B5APU7_PIG	1.03	0.88	0.79	0.83	0.98	0.99	0.93
sp|Q7M329|RNT2_PIG	1.13	0.96	0.88	0.9	0.89	0.82	0.98
tr|F1RJ93|F1RJ93_PIG	1.09	1.13	1.15	1.07	1.06	1.1	1.13
tr|M3TYK5|M3TYK5_PIG	0.89	0.81	0.77	0.8	0.87	0.85	0.74
tr|F1S764|F1S764_PIG	1.06	0.99	0.99	0.92	0.99	0.95	0.91
tr|I3LP41|I3LP41_PIG	0.96	0.9	0.8	0.8	0.81	0.79	1.03
tr|F1SDX6|F1SDX6_PIG	0.91	0.96	1.04	1.08	0.93	0.97	0.82
tr|F1SNT8|F1SNT8_PIG	1	1.04	0.96	1	0.98	0.95	0.93
tr|F1SGG2|F1SGG2_PIG	0.92	0.75	0.71	0.73	0.69	0.65	0.71
sp|P08059|G6PI_PIG	1.08	1.01	0.94	1	0.98	0.96	0.98
tr|K9IWI4|K9IWI4_PIG	1.03	0.99	0.93	0.98	1.01	1.06	1.04
tr|I3LDM3|I3LDM3_PIG	1.03	0.95	1	1.01	0.95	0.95	0.95
sp|Q29052|ITIH1_PIG	0.99	1.04	1.34	1.14	1.12	1.25	1.23
tr|F1RYU9|F1RYU9_PIG	1	0.96	0.92	0.88	0.93	0.89	0.95
tr|F1RW78|F1RW78_PIG	0.99	0.84	0.77	0.78	0.77	0.77	0.91
tr|K9J4V0|K9J4V0_PIG	1	0.94	0.93	0.93	0.92	0.92	0.9
sp|O02705|HS90A_PIG	1.03	0.92	0.79	0.82	0.8	0.74	0.73
tr|I3LPU8|I3LPU8_PIG	0.98	0.89	0.83	0.95	0.96	0.93	0.92
sp|Q9GL01|RPN2_PIG	0.95	0.9	0.98	0.89	0.92	0.84	0.82
tr|K9IVR9|K9IVR9_PIG	1	0.87	0.82	0.81	0.84	0.82	0.82
tr|F1SMC0|F1SMC0_PIG	0.99	0.83	0.84	0.86	0.89	0.96	0.95
tr|F1S663|F1S663_PIG	0.94	0.95	0.98	1.04	1.02	1.1	1.02
sp|P50828|HEMO_PIG	1.16	1.47	1.79	1.58	1.2	1.44	1.44
tr|A0A075B7I9|A0A075B7I9_PIG	0.99	0.72	0.95	0.88	0.78	0.94	0.79
tr|K7GT68|K7GT68_PIG	0.94	0.9	1.03	0.99	0.97	1.01	0.92
tr|F1RWX8|F1RWX8_PIG	1.01	0.96	0.94	0.96	0.94	0.88	0.88
tr|Q764N1|Q764N1_PIG	1.13	0.92	0.84	0.96	1.13	1.47	1.32
tr|Q2YHQ3|Q2YHQ3_PIG	0.91	0.95	0.83	0.92	0.93	1.04	0.91
tr|I3LCP8|I3LCP8_PIG	1.13	1.01	1.02	1.21	1.08	0.96	0.92
tr|F1SLA0|F1SLA0_PIG	0.96	0.87	0.82	0.79	0.86	0.94	1
tr|F1SS24|F1SS24_PIG	1.03	0.99	1.36	1.24	1.13	1.15	1.32
tr|F2Z5L5|F2Z5L5_PIG	1.01	0.98	0.94	0.9	0.92	0.94	0.87
tr|I3LJW4|I3LJW4_PIG	1.01	0.93	0.87	0.83	0.86	0.79	0.77
sp|O02668|ITIH2_PIG	1	1.18	1.5	1.32	1.2	1.36	1.36
sp|P01025|CO3_PIG	0.89	1.05	1.48	1.06	1.03	1.07	1.17
tr|F1S9W6|F1S9W6_PIG	1.04	0.94	0.91	0.88	0.85	0.88	0.85
sp|P81608|SAL_PIG	0.76	1.32	0.94	1.42	0.72	0.96	0.56
tr|D0G778|D0G778_PIG	1.02	0.91	0.74	0.51	0.68	0.59	0.55
tr|I3LS04|I3LS04_PIG	0.96	0.94	0.83	0.91	0.96	0.98	0.84
tr|M3UZ75|M3UZ75_PIG	1.04	1.24	1.25	1.14	1.2	1.2	1.05
tr|F1SM21|F1SM21_PIG	1.03	1.12	1.14	1.12	1.56	1.43	2.75
tr|F1S010|F1S010_PIG	0.95	0.84	0.95	0.86	0.88	0.75	0.81
tr|K7GLP2|K7GLP2_PIG	0.77	1.4	0.93	0.5	0.59	0.48	0.66
tr|F1S5M9|F1S5M9_PIG	1	1.03	0.96	1.03	1.05	1.04	1.03
tr|F1RXC1|F1RXC1_PIG	1	1.14	1.04	0.95	0.88	0.78	0.94
tr|F1RIF8|F1RIF8_PIG	1.06	0.98	0.95	0.96	1.02	1.1	1.26
sp|P62895|CYC_PIG	1.03	0.94	0.9	0.68	0.87	0.93	1
tr|Q9GMA6|Q9GMA6_PIG	0.92	1.04	1.3	1.18	1.06	1.19	1.15
tr|F1SBY5|F1SBY5_PIG	1.03	1.03	1.07	1.13	1.06	0.97	1.01
tr|F1SK00|F1SK00_PIG	1.01	0.85	0.73	0.75	0.8	0.73	1
tr|F1S9A4|F1S9A4_PIG	0.99	0.84	0.86	0.99	0.77	1.01	0.83
tr|K7GNZ3|K7GNZ3_PIG	1.02	0.94	0.79	0.83	0.81	0.81	0.91
tr|M3TYQ8|M3TYQ8_PIG	1.09	0.97	0.93	0.92	0.94	0.9	0.89
tr|F1S4X9|F1S4X9_PIG	0.98	0.93	0.86	0.9	0.92	0.92	0.88
tr|K7ZJP7|K7ZJP7_PIG	1.02	1.07	1.11	0.93	0.88	1.02	0.97
tr|F1SAK6|F1SAK6_PIG	1.02	0.83	0.76	0.76	0.84	0.83	1
tr|Q1HL06|Q1HL06_PIG	0.89	0.83	0.8	0.9	0.95	0.94	0.82
tr|I3LEC2|I3LEC2_PIG	1.08	1.04	0.91	1	0.91	0.93	0.94
tr|I3LQ79|I3LQ79_PIG	1.01	1.03	1.02	1.06	1.16	1.18	1.4
tr|I3LL97|I3LL97_PIG	1	1.02	0.98	1.11	0.98	1.15	1.01
tr|Q06AS6|Q06AS6_PIG	1.03	1.02	1.03	1.02	1.08	1.13	1.09
tr|F1RXC2|F1RXC2_PIG	0.94	1.3	1.17	1	1.26	1.26	2.81
tr|F1SMJ1|F1SMJ1_PIG	0.97	1.14	1.2	1.2	1.15	1.18	1.04
tr|F1SHH1|F1SHH1_PIG	0.95	0.78	0.69	0.68	0.82	0.71	0.63
tr|F1S6R1|F1S6R1_PIG	0.95	0.94	0.86	0.89	1.07	0.93	0.98
sp|Q29238|CLIC1_PIG	0.96	0.9	0.95	0.92	0.87	0.86	0.8
tr|F1SNL7|F1SNL7_PIG	1.06	0.92	0.96	0.98	1	1.02	1.11
tr|F1RX37|F1RX37_PIG	1.02	1.26	1.29	1.06	0.96	0.96	1.1
tr|F1S2E2|F1S2E2_PIG	1.02	0.96	1.02	1.02	0.96	0.98	0.99
sp|P19619|ANXA1_PIG	1.07	1.16	1.31	1.17	1.33	1.25	1.27
tr|F1SMX1|F1SMX1_PIG	0.95	1.12	1.98	1.36	2.15	2.23	3.06
tr|F1RN28|F1RN28_PIG	0.99	0.85	0.87	0.94	0.9	0.86	0.77
tr|F1S0C1|F1S0C1_PIG	0.96	0.99	0.83	0.94	0.87	0.83	0.87
tr|F1SPB1|F1SPB1_PIG	0.95	0.85	0.74	0.72	0.86	0.67	0.82
tr|I3L5D5|I3L5D5_PIG	0.97	0.95	0.88	0.99	1.01	1.05	0.93
tr|K7GR72|K7GR72_PIG	0.86	1.44	1.26	0.95	0.84	0.81	0.93
tr|F1S682|F1S682_PIG	1.05	1.08	1.21	1.12	1.09	1.07	1.12
sp|P09571|TRFE_PIG	0.99	1.23	1.48	1.38	1.36	1.49	1.42
tr|C7AI81|C7AI81_PIG	0.88	0.95	0.84	0.91	0.94	0.99	0.96
tr|F1SU03|F1SU03_PIG	0.99	1.02	0.99	1.03	0.99	1.11	1.08
tr|F1RVH7|F1RVH7_PIG	0.97	1.04	0.94	1.07	0.96	1.04	1.05
tr|M3VHA2|M3VHA2_PIG	1.02	0.97	0.92	0.97	0.9	0.86	0.81
sp|P00889|CISY_PIG	0.91	0.86	0.78	0.7	0.8	0.85	0.92
tr|F1SMX5|F1SMX5_PIG	1.04	1.04	1.02	1.05	1.09	0.97	1.09
tr|I3LGP6|I3LGP6_PIG	0.98	0.91	0.87	0.87	0.87	0.8	0.81
tr|I3LNE5|I3LNE5_PIG	0.94	0.84	0.82	0.83	0.78	0.81	0.8
sp|Q3YLA6|SRSF1_PIG	1	0.93	0.94	0.96	0.98	0.93	0.93
tr|L8AXK3|L8AXK3_PIG	1.06	1.07	1.19	1.2	1.05	1.14	1.19
tr|I3L5C8|I3L5C8_PIG	0.98	0.99	0.87	0.85	1.05	0.83	0.71
tr|A0SNV3|A0SNV3_PIG	0.93	0.93	0.85	0.91	0.95	0.94	0.92
tr|D3K5N7|D3K5N7_PIG	1.02	0.98	0.84	0.89	0.9	0.88	0.86
tr|F1SKI0|F1SKI0_PIG	0.79	0.9	0.67	0.75	0.8	0.79	0.64
tr|K9J6M4|K9J6M4_PIG	1.05	0.99	0.94	0.94	0.92	0.93	0.86
tr|F1SFE6|F1SFE6_PIG	1.05	0.97	0.95	1	1.01	0.99	0.94
tr|F1SAD9|F1SAD9_PIG	1.07	0.9	0.82	0.87	0.86	0.93	0.91
tr|Q28936|Q28936_PIG	1.05	1.3	1.64	1.12	1.05	0.88	1.2
tr|Q007T6|Q007T6_PIG	0.92	1.45	1.76	2.04	2.38	2.99	2.65
tr|F1SQM6|F1SQM6_PIG	1.02	1.02	0.93	1.03	1.05	0.99	0.98
tr|F1RWS8|F1RWS8_PIG	0.95	1.01	0.96	0.89	1.04	0.97	0.96
sp|Q29551|SCOT1_PIG	0.98	0.96	0.9	0.86	0.96	0.93	0.95
tr|F1S0A2|F1S0A2_PIG	1.08	0.95	0.9	0.89	0.94	0.88	0.93
tr|F1RQR4|F1RQR4_PIG	1.04	0.97	1.05	1.04	1.05	1.04	1
tr|I3LRS8|I3LRS8_PIG	0.92	0.95	0.86	0.91	0.9	0.92	0.91
tr|F1RLB6|F1RLB6_PIG	1.07	1.03	1.05	0.98	1.01	1.03	0.97
tr|I3LGI9|I3LGI9_PIG	0.94	0.98	1.06	1.1	1.16	1.21	1.59
tr|M3VJZ7|M3VJZ7_PIG	1	0.95	0.93	0.9	1.05	1.05	1.05
tr|K7GP58|K7GP58_PIG	1	0.83	0.86	0.77	0.81	0.85	1.04
tr|B2ZF47|B2ZF47_PIG	0.94	0.8	0.71	0.68	0.76	0.75	0.75
tr|F1RZ28|F1RZ28_PIG	1.01	0.92	0.89	0.88	0.89	0.88	0.86
tr|F1SD97|F1SD97_PIG	1	0.83	0.88	0.82	0.9	0.78	0.78
tr|F1SLU6|F1SLU6_PIG	1.02	0.95	0.89	0.91	0.88	0.87	0.86
tr|I3L929|I3L929_PIG	0.96	0.87	1.02	0.94	0.92	0.87	0.8
tr|F1RIR6|F1RIR6_PIG	0.99	1.08	0.95	0.97	0.9	0.71	0.8
tr|F1SV14|F1SV14_PIG	1.02	0.92	0.85	0.79	0.83	0.84	0.77
sp|P50390|TTHY_PIG	0.9	1.09	1.4	1.41	1.33	1.37	1.56
tr|F1RIU1|F1RIU1_PIG	0.96	1.21	1.07	1.04	1.34	1.09	1.34
sp|Q03472|APOR_PIG	0.95	1.03	1.12	1.19	1.13	1.15	1.09
tr|I3LKT8|I3LKT8_PIG	1.03	1.32	0.79	0.9	0.95	0.94	1.02
tr|I3LPB5|I3LPB5_PIG	0.91	0.9	0.87	0.89	0.9	1.01	0.83
tr|K9IWG6|K9IWG6_PIG	0.97	0.96	0.92	1	1.04	1.05	0.94
tr|F1S8B0|F1S8B0_PIG	1.03	0.84	1.17	0.98	1.06	1	1.06
tr|F1S8Y5|F1S8Y5_PIG	1	0.97	0.79	0.86	0.91	0.93	0.89
tr|I3LP02|I3LP02_PIG	0.98	0.89	0.94	0.94	1.01	0.98	1.6
tr|I3L8P7|I3L8P7_PIG	0.95	0.85	1.07	0.77	0.78	0.79	0.84
tr|F1S8J6|F1S8J6_PIG	1.05	0.95	0.89	0.99	0.93	0.9	0.96
tr|F6PVJ7|F6PVJ7_PIG	0.96	0.92	0.8	0.86	0.88	0.99	0.93
tr|F1RR49|F1RR49_PIG	1.03	0.99	1.06	0.9	1.12	1.15	0.96
tr|F1RTA1|F1RTA1_PIG	0.95	0.91	0.97	1.02	0.85	0.8	0.76
tr|I3L5T8|I3L5T8_PIG	1.05	0.92	0.99	1.07	0.98	0.9	0.86
tr|F1RXA9|F1RXA9_PIG	0.99	1.03	0.71	0.99	0.92	0.82	0.91
tr|Q06AA6|Q06AA6_PIG	0.87	0.89	0.79	0.89	0.92	0.81	0.8
tr|F1SNB7|F1SNB7_PIG	0.96	1.1	1.02	1.09	0.91	0.94	1.11
tr|F1RQ75|F1RQ75_PIG	0.99	1.34	1.3	1.17	1.13	1.16	1.18
sp|P46410|GLNA_PIG	0.83	0.77	0.73	0.72	1.06	1.59	0.8
tr|F1RQP0|F1RQP0_PIG	1.07	1	0.91	1.15	1.22	1.12	1.44
tr|K7GMF5|K7GMF5_PIG	0.95	0.79	0.76	0.81	0.76	0.68	0.71
tr|F1S6C1|F1S6C1_PIG	0.96	0.79	0.65	0.92	0.91	0.85	0.82
tr|F1RFX9|F1RFX9_PIG	1	0.87	0.88	0.79	0.85	0.76	0.86
tr|F2Z5F3|F2Z5F3_PIG	0.97	0.93	0.93	1.03	0.93	0.95	0.86
tr|F1RR69|F1RR69_PIG	0.95	0.87	0.91	0.91	0.84	0.86	0.8
tr|F1SHD7|F1SHD7_PIG	1.02	0.92	0.86	0.85	0.84	0.85	0.99
tr|F1RFI1|F1RFI1_PIG	1.01	0.88	0.8	0.78	0.82	0.85	0.89
tr|F1S288|F1S288_PIG	0.93	1.01	0.96	1.08	0.95	0.96	0.86
sp|P00336|LDHB_PIG	1	0.87	0.78	0.9	0.74	0.77	0.62
tr|I3LDQ9|I3LDQ9_PIG	1.06	0.81	0.74	0.72	0.91	0.86	0.94
tr|F1RLP5|F1RLP5_PIG	0.98	1.03	0.89	1.04	0.94	0.88	0.91
tr|F1SDR7|F1SDR7_PIG	0.97	0.87	0.77	0.85	0.88	0.95	0.84
tr|I3LQ51|I3LQ51_PIG	1.01	0.94	0.95	0.94	0.96	0.93	0.91
tr|Q2EN77|Q2EN77_PIG	0.97	1.05	1.03	0.86	0.87	0.76	0.89
tr|A0A075B7H9|A0A075B7H9_PIG	1.02	0.95	1.27	1.39	1.09	1.33	1.21
tr|F1SGB0|F1SGB0_PIG	1.11	0.94	1.19	1.01	0.97	0.89	0.79
tr|I3LEW5|I3LEW5_PIG	0.98	0.93	0.87	0.88	0.83	0.87	0.87
tr|F2Z572|F2Z572_PIG	0.9	0.85	0.77	0.79	0.85	0.85	0.99
tr|I3LVJ7|I3LVJ7_PIG	1.02	0.92	0.87	0.86	0.93	0.91	0.9
tr|F1RF77|F1RF77_PIG	1.02	0.94	0.98	0.9	0.78	0.93	0.85
tr|F2Z5K2|F2Z5K2_PIG	1.08	1.04	0.91	0.94	1	1.06	1.04
tr|Q00P24|Q00P24_PIG	0.99	0.95	0.81	0.82	0.73	0.61	0.68
tr|F1SSS1|F1SSS1_PIG	0.88	0.89	0.69	0.83	0.84	0.86	0.84
tr|F1RZA1|F1RZA1_PIG	1.01	0.93	0.98	1.01	0.99	0.88	0.79
tr|F1SV40|F1SV40_PIG	0.93	0.88	0.87	0.94	0.88	0.98	0.9
tr|F1RHZ9|F1RHZ9_PIG	1.08	1.02	1	1.07	0.94	1	1.01
tr|F1SU52|F1SU52_PIG	1.08	1.06	0.95	0.95	0.95	0.88	1.01
sp|P62831|RL23_PIG	0.94	0.82	0.61	0.59	0.66	0.73	0.73
tr|I3L677|I3L677_PIG	1.13	1.03	0.95	0.94	1.01	1.01	1.07
sp|P10668|COF1_PIG	1.02	0.94	0.9	1.03	1.06	1.09	1.04
tr|F1RL80|F1RL80_PIG	1.05	1.01	1.07	0.97	1.01	0.94	0.98
tr|F1RJJ0|F1RJJ0_PIG	0.98	0.87	0.9	0.9	0.88	0.88	0.91
tr|I3LPW0|I3LPW0_PIG	1.05	0.91	0.94	0.95	0.94	0.92	0.87
tr|Q684M6|Q684M6_PIG	0.96	0.89	0.81	0.84	0.79	0.86	0.85
tr|F1RYS5|F1RYS5_PIG	0.9	0.83	0.78	0.79	0.95	0.96	0.92
tr|M3VH80|M3VH80_PIG	0.98	0.89	0.92	0.86	0.84	0.77	0.94
sp|A1XQR7|MIC13_PIG	0.95	0.91	0.62	0.72	0.77	0.77	0.96
tr|F1SI24|F1SI24_PIG	0.82	0.88	0.84	0.85	0.89	1.01	0.93
tr|F1S765|F1S765_PIG	0.96	0.91	0.76	0.82	0.8	0.75	0.76
tr|H6TBN0|H6TBN0_PIG	1.03	0.94	0.94	1.01	0.95	0.99	1.07
tr|F1RUX1|F1RUX1_PIG	1.07	0.97	0.99	0.96	1.06	1.01	1.08
tr|F1SUQ8|F1SUQ8_PIG	1.02	0.83	0.82	0.83	0.82	0.81	0.81
tr|F1S0L4|F1S0L4_PIG	1.02	1	0.89	0.92	0.88	0.85	0.79
tr|F1S1F4|F1S1F4_PIG	1.01	1.06	0.93	0.93	0.95	0.9	0.94
tr|F1SLR1|F1SLR1_PIG	0.95	0.85	0.72	0.72	0.76	0.71	0.85
tr|F1S3J0|F1S3J0_PIG	0.97	0.91	0.75	0.78	0.86	0.76	0.86
tr|K9IVC5|K9IVC5_PIG	1.07	1.02	1.01	0.98	0.84	0.81	0.68
tr|F1S538|F1S538_PIG	0.98	1.01	1.04	0.95	0.92	0.89	0.8
tr|F1S4D5|F1S4D5_PIG	1.07	0.95	0.93	0.82	0.93	0.84	0.98
tr|I3LC25|I3LC25_PIG	1.01	0.95	0.92	0.95	1.01	1.02	0.96
tr|F1S0J2|F1S0J2_PIG	1.03	1.03	1.18	0.94	0.86	0.94	0.88
tr|F1SAS3|F1SAS3_PIG	1.02	0.93	0.87	0.91	0.84	0.88	0.88
tr|F1SU12|F1SU12_PIG	1.04	0.94	0.96	0.92	0.88	0.85	0.89
tr|I3L9F5|I3L9F5_PIG	1.02	0.97	0.94	0.96	1.06	1.06	1.11
tr|F2Z5J8|F2Z5J8_PIG	1.08	0.87	0.86	0.83	0.84	0.89	0.88
tr|F1S2V2|F1S2V2_PIG	0.9	0.93	0.79	0.76	0.69	0.73	0.71
tr|F1RRN0|F1RRN0_PIG	0.98	0.95	0.95	0.96	0.95	0.96	1.03
tr|D0G7F6|D0G7F6_PIG	0.98	0.94	0.82	0.92	0.96	0.98	0.95
tr|F1S2K3|F1S2K3_PIG	0.98	0.92	0.89	0.94	0.99	0.99	0.96
tr|F1S4I1|F1S4I1_PIG	0.92	1.1	1.04	1.08	0.96	0.92	1.21
tr|A5A8W4|A5A8W4_PIG	1.09	0.99	1	1.07	0.99	0.96	0.9
tr|F1SFF6|F1SFF6_PIG	1.06	1	0.83	0.88	0.79	0.82	0.75
tr|I3L704|I3L704_PIG	0.91	0.93	0.79	0.78	0.78	0.72	0.89
tr|I3L9T2|I3L9T2_PIG	0.96	0.91	0.88	0.93	0.83	0.8	0.72
tr|F1S7B1|F1S7B1_PIG	0.89	1.19	0.73	0.92	0.73	0.86	0.86
tr|F1SHL0|F1SHL0_PIG	1.02	0.93	1.1	0.98	1.1	1.3	1.22
tr|F1RS89|F1RS89_PIG	1	0.87	0.79	0.77	0.72	0.66	0.66
tr|F1S0J8|F1S0J8_PIG	0.93	0.77	0.77	0.8	0.7	0.66	0.7
tr|F1S543|F1S543_PIG	0.92	0.98	0.9	0.86	0.9	0.97	0.88
tr|B1PSB6|B1PSB6_PIG	1.03	1.22	1.49	1.35	1.19	1.38	1.22
tr|I3LJS6|I3LJS6_PIG	0.94	0.89	0.85	0.85	0.87	0.86	0.9
tr|I3LVD5|I3LVD5_PIG	0.99	0.94	0.99	1.04	1.05	1.13	1.13
sp|P79274|ACADL_PIG	1.07	1.14	1.22	1.05	1.02	1.07	1.11
tr|I3L5L2|I3L5L2_PIG	0.99	0.98	0.98	0.95	0.88	0.96	0.84
tr|F2Z5F2|F2Z5F2_PIG	1.11	0.88	0.87	0.85	0.97	0.91	0.8
tr|B5APU3|B5APU3_PIG	1.05	0.99	1.01	1.04	1.06	1.11	1.07
tr|F1SA57|F1SA57_PIG	1	0.96	0.95	0.93	0.95	1	0.94
tr|A9LM01|A9LM01_PIG	1.03	1.01	0.93	0.97	0.88	0.86	0.8
tr|F1RXP8|F1RXP8_PIG	0.96	0.95	0.89	0.95	0.97	0.93	0.89
tr|F1RS15|F1RS15_PIG	1.03	1.17	1.19	1.2	1.01	1.03	0.95
sp|P45846|DERM_PIG	1.14	1.06	1.26	1.18	1.19	1.21	1.15
sp|P00506|AATM_PIG	0.96	0.79	0.69	0.68	0.76	0.73	1.04
sp|P37111|ACY1_PIG	1.06	1.04	1.08	1.03	0.98	0.91	0.83
tr|F1RN05|F1RN05_PIG	1.12	1.08	0.9	0.96	0.91	0.92	0.99
tr|F1S1X9|F1S1X9_PIG	1	0.99	0.86	0.94	0.83	0.84	0.85
tr|K9J6K1|K9J6K1_PIG	1.09	1	0.98	0.93	1.01	1.15	1.23
tr|F1SKJ5|F1SKJ5_PIG	0.97	0.94	0.92	0.95	0.82	0.91	0.86
tr|F1SJE6|F1SJE6_PIG	0.95	0.9	0.81	0.92	0.98	0.93	0.87
tr|F1SBS4|F1SBS4_PIG	0.87	1.12	1.8	1.11	1.06	1.18	1.23
tr|I3LUV7|I3LUV7_PIG	1.01	1.04	0.89	0.9	0.96	0.85	0.8
tr|I3LEI5|I3LEI5_PIG	1.09	1.06	1.1	1.09	0.86	0.89	0.74
tr|I3L945|I3L945_PIG	0.99	0.91	0.94	0.88	0.76	0.78	0.71
tr|F1RVC9|F1RVC9_PIG	0.98	0.86	0.83	0.87	0.94	0.89	0.89
tr|F1RMN7|F1RMN7_PIG	0.35	0.26	0.7	0.24	1.08	0.6	0.24
tr|F1RI39|F1RI39_PIG	0.93	1.02	0.96	1.03	1.01	1.06	1.17
tr|F1RYY6|F1RYY6_PIG	1.05	0.97	0.88	0.89	0.94	0.92	0.95
tr|F1RV32|F1RV32_PIG	1.01	0.98	0.94	0.84	0.97	1.04	1
tr|F1SLF0|F1SLF0_PIG	1.01	0.9	0.87	0.84	0.89	0.9	0.87
tr|F1S1V5|F1S1V5_PIG	0.81	0.63	0.75	0.77	0.94	0.74	0.79
tr|F1SUE4|F1SUE4_PIG	1.01	1.03	1.08	1.18	1.38	1.1	1.15
tr|F1ST98|F1ST98_PIG	0.99	0.91	0.77	0.81	0.93	0.87	0.93
tr|I3LU39|I3LU39_PIG	1.64	0.67	0.63	0.48	0.81	1.07	0.92
tr|Q8HYS2|Q8HYS2_PIG	1.06	1.02	1.25	1.4	1.02	1.05	0.93
tr|F1SGJ3|F1SGJ3_PIG	1.02	0.98	0.94	0.97	0.89	0.92	0.94
tr|I3LD43|I3LD43_PIG	1.07	1.04	0.89	0.97	0.99	1.09	1.13
tr|I3LCN6|I3LCN6_PIG	0.93	0.83	0.77	0.9	1.05	0.84	0.85
tr|F1RK02|F1RK02_PIG	1.39	1.01	1	1.12	1.24	1.37	1.39
tr|F1SNK3|F1SNK3_PIG	0.99	0.94	0.84	0.83	0.95	0.9	1.06
tr|F1S340|F1S340_PIG	0.9	0.87	0.88	0.84	0.97	1.05	1.12
tr|I3LS12|I3LS12_PIG	1.02	0.92	0.85	0.87	0.84	0.81	0.74
tr|F1SMB2|F1SMB2_PIG	0.96	0.86	0.83	0.83	0.83	0.84	0.94
tr|F1SQN1|F1SQN1_PIG	1.03	0.9	0.86	0.89	0.88	0.82	0.81
tr|F1RTN3|F1RTN3_PIG	1.04	1	0.96	0.99	1.09	1.25	1.16
tr|Q8WNR3|Q8WNR3_PIG	1.06	1.03	1.16	1.01	1.1	1.12	1.05
tr|F1SC82|F1SC82_PIG	0.92	1.01	1	0.98	0.91	0.95	0.81
tr|F1RW89|F1RW89_PIG	1.01	0.91	0.9	0.94	0.85	0.89	0.93
tr|F1RYZ0|F1RYZ0_PIG	1.03	0.96	0.81	0.87	0.8	0.88	0.95
tr|B5APU8|B5APU8_PIG	1.05	0.95	0.9	0.93	1.03	1.02	1.11
tr|F1S3U0|F1S3U0_PIG	1.07	1.1	1.07	1.03	1	0.9	0.88
tr|F1RM55|F1RM55_PIG	1.06	0.93	1.1	1.27	0.95	0.98	1.13
tr|F1RZ89|F1RZ89_PIG	0.97	0.88	1.06	0.99	0.94	0.67	0.67
tr|A5A8V8|A5A8V8_PIG	1.12	0.83	0.72	0.83	1.05	0.84	0.77
tr|F1S078|F1S078_PIG	0.99	0.97	0.91	0.93	1	0.95	0.92
tr|I3LF36|I3LF36_PIG	1.06	0.84	0.84	0.84	0.89	0.93	0.95
tr|F1RTY6|F1RTY6_PIG	1.02	0.91	0.79	0.89	0.85	0.82	0.83
tr|K9J6K8|K9J6K8_PIG	1.04	0.99	0.91	0.93	1.02	0.97	0.95
tr|B2CNZ7|B2CNZ7_PIG	1.07	0.92	0.93	0.92	1.06	1.15	1.22
tr|E7EI20|E7EI20_PIG	1.06	1.02	1	1.02	1.01	1.09	1.05
tr|F1RQI0|F1RQI0_PIG	1.02	1.07	1.1	1.14	1.17	1.21	1.28
tr|D0G7F7|D0G7F7_PIG	0.85	0.91	0.62	0.78	0.92	0.99	0.93
tr|I3LUJ3|I3LUJ3_PIG	1.02	0.89	1.05	1.07	1.28	0.94	0.92
tr|F1S1G8|F1S1G8_PIG	1.05	1.17	1.17	1.24	1.11	1.22	1.18
tr|F1RVD4|F1RVD4_PIG	1	0.95	0.92	0.96	0.83	0.85	0.83
tr|B3VMR0|B3VMR0_PIG	0.95	0.9	0.8	0.8	0.82	0.76	0.81
sp|P10775|RINI_PIG	1.01	1.01	0.99	0.97	0.99	0.98	1.05
tr|Z4YP73|Z4YP73_PIG	1.05	0.96	0.89	1.01	1	1.01	0.97
tr|I3LJC4|I3LJC4_PIG	1.12	0.99	1.01	1.02	1.1	1.03	1.02
tr|F1RWJ6|F1RWJ6_PIG	1.02	1.03	0.95	0.96	1	0.97	0.99
tr|I3L8F7|I3L8F7_PIG	1.05	0.91	1.04	0.85	0.91	0.93	0.92
tr|F1RG66|F1RG66_PIG	0.97	1.05	0.89	0.91	0.98	0.99	0.94
tr|F1RFQ7|F1RFQ7_PIG	1.04	0.95	0.93	0.98	0.99	1.01	0.94
tr|A4UTN7|A4UTN7_PIG	1.03	0.92	0.88	0.9	0.9	0.85	0.87
tr|L8B180|L8B180_PIG	0.61	0.95	0.73	1.2	0.92	0.65	1.13
tr|I3LSK5|I3LSK5_PIG	0.93	0.86	0.85	0.87	1.08	1.09	0.91
tr|I3LFW6|I3LFW6_PIG	1.04	0.95	0.82	0.85	0.86	0.94	0.86
sp|Q19AZ8|THRB_PIG	1.09	1.21	1.56	1.34	1.25	1.31	1.32
tr|K7GQD2|K7GQD2_PIG	1.08	0.91	0.78	0.89	0.93	0.85	0.84
tr|A0PFK5|A0PFK5_PIG	1.11	0.98	0.91	1.02	0.97	1.03	1.05
tr|F1SIV3|F1SIV3_PIG	1.02	0.85	0.84	0.85	0.96	0.92	0.86
tr|I3LN84|I3LN84_PIG	0.86	0.85	0.86	0.79	0.87	0.85	0.98
sp|Q6QRN9|ADT3_PIG	0.96	0.81	0.69	0.66	0.71	0.72	0.88
tr|J9JIK0|J9JIK0_PIG	0.92	1.08	1.14	1.04	0.97	1.16	0.99
tr|F1SED0|F1SED0_PIG	0.96	1	0.92	0.9	0.9	0.88	0.85
sp|Q19PY3|RTCB_PIG	1.02	0.95	0.97	0.91	0.96	0.92	0.87
tr|L8B0U1|L8B0U1_PIG	0.89	0.93	0.95	1	0.88	1.05	0.85
tr|F1S3U9|F1S3U9_PIG	0.89	0.69	0.72	0.62	0.69	0.69	0.61
tr|A3EX84|A3EX84_PIG	0.9	0.87	0.8	0.7	0.81	0.76	0.77
tr|I3LP11|I3LP11_PIG	0.95	0.84	0.7	0.8	0.79	0.76	0.74
tr|I3LMU6|I3LMU6_PIG	0.98	0.85	0.89	0.81	0.82	0.78	0.66
tr|F1RJI2|F1RJI2_PIG	1.01	0.91	0.9	0.84	0.92	0.82	0.77
tr|I3LDR9|I3LDR9_PIG	0.96	1.03	0.92	1.1	1.01	1.06	1.06
tr|F1SKM1|F1SKM1_PIG	1.12	1.15	1.29	1.11	1.15	1.21	1.19
tr|F1SML4|F1SML4_PIG	1.07	1.03	0.95	0.96	0.95	1.01	1.1
tr|F1SCJ2|F1SCJ2_PIG	1.01	1.1	1.27	1.07	1.19	0.99	0.87
tr|Q6J267|Q6J267_PIG	0.99	0.94	0.94	0.97	0.99	1.06	0.89
tr|Q0PM28|Q0PM28_PIG	1.01	0.96	1.11	1.13	1.14	0.99	1.12
tr|F1S8H5|F1S8H5_PIG	1.03	0.96	0.99	1	1.03	1.03	0.93
tr|F1SEY1|F1SEY1_PIG	1.05	1	1.03	1.07	1	0.99	1.03
tr|I3LLM9|I3LLM9_PIG	1.17	0.96	1.11	1.12	0.94	1.01	1.07
tr|I3LER3|I3LER3_PIG	0.86	0.89	0.72	0.81	0.87	0.91	0.68
tr|F1RZA6|F1RZA6_PIG	1.16	0.94	0.89	0.92	0.94	1.05	1.02
tr|F1RR48|F1RR48_PIG	0.93	0.87	0.82	0.81	0.86	0.78	0.77
tr|A8D737|A8D737_PIG	1.08	1.03	1.14	1.17	1.22	1.23	1.03
tr|I3LIC6|I3LIC6_PIG	0.99	0.93	0.78	0.78	0.84	0.78	0.8
tr|F1RF91|F1RF91_PIG	0.7	0.99	0.83	0.7	0.68	0.65	0.63
tr|I3LFI0|I3LFI0_PIG	0.96	1.06	0.77	0.84	1	1.06	0.95
tr|F1SB63|F1SB63_PIG	1.05	0.93	0.93	0.96	0.93	0.86	0.85
tr|F1SJS8|F1SJS8_PIG	0.82	0.95	0.73	0.81	0.8	0.81	1.01
sp|P27485|RET4_PIG	0.97	1.35	1.74	1.68	1.85	2.29	2.61
tr|F1S956|F1S956_PIG	1.04	0.94	0.89	0.88	0.95	0.86	0.92
tr|F1SJE2|F1SJE2_PIG	0.98	0.95	0.97	0.96	0.94	0.93	1.04
tr|F1SID1|F1SID1_PIG	1.17	0.96	1.01	1.01	1.22	1.03	1.07
tr|F1SLB7|F1SLB7_PIG	0.92	0.91	1.22	1.33	1.14	1.36	1.27
tr|B5LX40|B5LX40_PIG	1.08	1.07	1.01	0.97	1.02	1.02	0.89
tr|Q2XVP5|Q2XVP5_PIG	0.96	0.84	0.84	0.92	0.98	0.83	1.11
tr|F1RKM1|F1RKM1_PIG	1.12	1.06	0.94	1.02	1.06	1.01	1.31
tr|F1RYL3|F1RYL3_PIG	0.92	0.88	0.87	0.87	0.88	0.91	0.88
tr|L8B0W4|L8B0W4_PIG	1.13	1.26	1.24	1.22	1.14	1.05	1.2
tr|A1XQS3|A1XQS3_PIG	0.9	0.76	0.77	0.69	0.76	0.73	0.8
tr|F1RK01|F1RK01_PIG	0.97	1.11	1.35	1.15	1.15	1.06	1.11
tr|G3CKJ2|G3CKJ2_PIG	0.65	0.65	0.65	0.65	1.72	1.49	0.62
tr|K9IW80|K9IW80_PIG	1	0.99	0.93	0.92	1.01	0.97	1.22
tr|I3L742|I3L742_PIG	0.97	0.91	0.87	0.94	0.9	0.89	0.88
tr|I3LAE9|I3LAE9_PIG	0.93	0.81	0.83	0.86	0.91	0.82	0.79
tr|I3L9N5|I3L9N5_PIG	1.04	1.02	1.04	1.03	0.99	0.91	0.92
tr|F1SSH8|F1SSH8_PIG	0.92	0.82	0.78	0.71	0.69	0.69	0.79
tr|F1RPD2|F1RPD2_PIG	0.99	1.01	0.96	0.97	0.9	0.86	0.93
tr|F1SD70|F1SD70_PIG	1.02	1.13	0.74	0.99	0.93	1.03	0.83
tr|F1RVH4|F1RVH4_PIG	1.04	0.98	0.93	1.03	0.95	1.04	0.98
tr|F1SVA0|F1SVA0_PIG	1.05	0.96	1.02	0.96	0.91	0.93	0.93
tr|F1SAL4|F1SAL4_PIG	1.03	1.35	1.52	1.78	1.97	2.24	2.59
tr|F1ST81|F1ST81_PIG	1.07	0.98	0.88	0.95	0.99	1.03	0.96
tr|F1RMM0|F1RMM0_PIG	0.93	0.93	0.81	0.78	0.88	0.95	0.84
tr|G9F6X6|G9F6X6_PIG	1	0.86	0.79	0.8	0.88	0.89	0.95
tr|D6BV38|D6BV38_PIG	1.07	0.91	0.9	0.9	0.83	0.87	0.87
tr|Q28956|Q28956_PIG	0.97	0.91	0.85	0.92	0.99	0.86	0.96
tr|F1SHL3|F1SHL3_PIG	0.99	1.04	1	0.95	1.02	1.03	0.95
tr|F2Z5G9|F2Z5G9_PIG	1.06	1.05	1.08	0.94	1.06	0.83	0.89
tr|F2Z543|F2Z543_PIG	0.94	0.82	0.75	0.77	0.79	0.77	0.86
tr|I3L816|I3L816_PIG	0.97	0.85	0.77	0.82	0.93	0.85	0.9
tr|K9J6J2|K9J6J2_PIG	1.05	1.16	1.03	1.09	1.03	1	1.01
tr|F1RZM4|F1RZM4_PIG	1.01	0.98	0.99	1.06	1.09	1.14	1.15
tr|F1S788|F1S788_PIG	0.98	1.04	1.13	1.17	1.14	1.26	1.2
tr|I3L973|I3L973_PIG	1	0.91	0.89	0.95	1	1	0.89
tr|F1RGC9|F1RGC9_PIG	1.08	0.98	0.96	0.93	0.97	0.93	1.01
sp|P00355|G3P_PIG	1.08	0.96	0.81	0.84	0.94	0.95	0.88
tr|F2Z5M3|F2Z5M3_PIG	1.04	1	1.02	0.9	0.95	0.97	0.94
tr|F1SK95|F1SK95_PIG	1.08	0.87	0.92	0.88	0.91	0.86	1.18
tr|A8U4R4|A8U4R4_PIG	1.1	1.06	1.04	1.03	1.03	1.01	1.1
tr|I3LRR4|I3LRR4_PIG	0.93	0.91	0.72	0.81	0.82	0.92	0.97
tr|F1SAI6|F1SAI6_PIG	1.15	1.21	1.21	1.05	0.91	0.92	0.82
tr|I3LBW6|I3LBW6_PIG	0.99	1.02	0.94	1.09	1.05	1.06	1.15
tr|F1SKN5|F1SKN5_PIG	1.09	1.04	1	1.02	0.99	0.97	0.99
tr|F1SQ16|F1SQ16_PIG	0.92	0.89	0.8	0.96	0.91	0.83	0.96
sp|P79384|PCCB_PIG	1.03	0.95	1	0.89	0.82	0.86	0.99
tr|F1SIK9|F1SIK9_PIG	0.93	0.82	0.84	0.88	0.97	1	0.83
tr|B2MUB6|B2MUB6_PIG	1.01	0.89	0.9	1.04	1	1.02	1.19
sp|Q6RVA9|CAV1_PIG	1.01	1.07	1.09	1.14	1.13	1.13	1.04
tr|F1S232|F1S232_PIG	0.97	0.82	0.81	0.83	0.88	0.8	0.81
tr|Q2VTP6|Q2VTP6_PIG	1.01	0.96	0.97	0.88	0.93	0.93	0.97
tr|F1SMN5|F1SMN5_PIG	0.9	0.92	0.81	0.89	0.88	0.89	0.85
tr|F5XVC2|F5XVC2_PIG	0.98	0.92	1.04	1.06	1.07	1.11	1
tr|B8XZY6|B8XZY6_PIG	1.02	0.98	0.94	0.9	0.88	0.89	0.91
sp|O97507|FA12_PIG	0.94	1.08	1.22	1.09	1.15	1.29	1.16
tr|F2Z5S8|F2Z5S8_PIG	0.97	0.98	0.9	0.94	1.09	1.23	1.1
tr|I3LFX7|I3LFX7_PIG	0.88	0.99	0.86	0.85	0.9	0.81	1.01
tr|L8B0T7|L8B0T7_PIG	0.84	1.04	0.42	1.48	0.55	0.85	0.97
tr|K7GRD9|K7GRD9_PIG	1.04	0.88	0.93	1.03	0.9	0.92	0.91
tr|F1RX36|F1RX36_PIG	1.04	1.21	1.37	0.97	0.91	0.88	1.05
tr|I3LCW3|I3LCW3_PIG	1.21	1.03	0.96	1.15	1.06	0.98	0.74
tr|I3LAB6|I3LAB6_PIG	1.02	0.96	0.91	1	0.97	1.06	1.07
tr|F1S0S8|F1S0S8_PIG	1.13	1.09	1.03	1.12	1.11	1.1	0.95
tr|C5H0C6|C5H0C6_PIG	1	0.99	0.92	0.91	0.93	0.93	0.9
tr|I3LKS6|I3LKS6_PIG	1.04	0.99	1.03	1.02	1	1.04	0.95
sp|Q6DUB7|STMN1_PIG	0.92	0.88	0.87	1.03	1.1	0.88	0.77
sp|P04246|HBT_PIG	0.76	1.36	1.1	0.79	0.83	0.61	0.91
tr|I3LLS7|I3LLS7_PIG	1.01	0.98	0.93	0.94	0.95	0.92	0.9
tr|F1SBH2|F1SBH2_PIG	1.04	1.02	0.85	0.93	0.94	0.91	1.01
tr|A5GFU6|A5GFU6_PIG	1.01	1.1	1.18	1.17	1.19	1.11	1.05
tr|F1SFF4|F1SFF4_PIG	0.96	0.85	0.85	0.65	0.82	0.65	0.64
tr|F1RVN1|F1RVN1_PIG	0.95	0.88	0.71	0.81	0.74	0.79	0.93
tr|F1RYA4|F1RYA4_PIG	0.99	0.99	0.86	0.81	0.95	0.9	0.8
tr|I3LL84|I3LL84_PIG	1.13	1.03	1.12	1.2	1.08	1.14	1.16
tr|F1SP93|F1SP93_PIG	1.03	0.94	0.83	0.82	0.89	0.89	0.9
tr|F1SCD0|F1SCD0_PIG	1.06	1.01	1.49	1.35	1.3	1.22	1.25
tr|F1SJR7|F1SJR7_PIG	0.98	0.98	0.9	0.93	0.94	0.93	0.86
sp|P62272|RS18_PIG	0.94	0.77	0.61	0.6	0.61	0.57	0.64
tr|F1SLX2|F1SLX2_PIG	1.16	0.93	1.43	1.62	1.27	0.93	1.18
tr|F1SCH3|F1SCH3_PIG	1.06	0.79	0.81	0.89	0.88	0.86	0.87
tr|I3LAQ6|I3LAQ6_PIG	0.98	0.99	0.93	1.03	1.05	0.91	1.13
tr|I3LQT4|I3LQT4_PIG	0.91	0.87	0.76	0.81	0.93	0.86	0.71
tr|F1RQQ7|F1RQQ7_PIG	1.02	0.95	0.97	0.95	0.9	0.87	0.76
tr|F1S8K5|F1S8K5_PIG	1.04	0.98	0.96	0.92	0.93	0.97	0.9
tr|F1SKD4|F1SKD4_PIG	0.94	0.8	0.83	0.88	0.82	0.78	0.92
tr|K9J6K6|K9J6K6_PIG	0.93	0.88	1.03	1	0.94	1.05	1.1
tr|F1RX83|F1RX83_PIG	0.97	0.95	0.91	0.87	0.92	0.85	0.86
sp|Q7M2W6|CRYAB_PIG	0.84	0.8	0.65	0.54	0.61	0.6	0.76
tr|F1SFE3|F1SFE3_PIG	0.95	1.02	0.94	0.9	0.97	0.89	0.85
sp|O19069|SUCA_PIG	1.03	0.86	0.83	0.9	0.69	0.78	1.05
tr|F1SA03|F1SA03_PIG	1.02	0.9	0.94	0.95	1.08	0.82	0.83
tr|F1SRE0|F1SRE0_PIG	0.99	0.92	0.85	0.92	1.16	0.9	0.95
tr|F1S133|F1S133_PIG	0.91	0.99	1.21	1.11	1.08	1.06	1.18
tr|F1RRD6|F1RRD6_PIG	1.04	0.95	0.92	0.96	0.88	0.9	0.99
sp|P04175|NCPR_PIG	0.97	0.96	0.91	0.96	0.89	0.94	0.93
tr|Q6QAS5|Q6QAS5_PIG	0.97	0.85	0.8	0.82	0.75	0.78	0.87
tr|F1S479|F1S479_PIG	0.9	0.9	0.82	0.85	0.81	0.88	0.85
sp|Q9TSX9|PRDX6_PIG	1.02	0.97	0.86	1	0.95	1.03	1.7
tr|I3LNG8|I3LNG8_PIG	1.01	0.86	0.78	0.81	0.78	0.79	0.7
tr|Q68RU1|Q68RU1_PIG	0.8	1.06	1.14	1	0.9	0.94	1.03
tr|F1RQF6|F1RQF6_PIG	1.13	0.97	0.96	0.95	1.14	1.12	1.22
tr|F8UWD3|F8UWD3_PIG	1.06	0.98	1.01	1.19	1.06	1	0.98
tr|F1S3D5|F1S3D5_PIG	0.98	0.92	0.86	0.84	0.92	0.86	0.94
tr|F1S1B9|F1S1B9_PIG	1.06	0.96	0.99	0.95	1.05	1	1.02
tr|I3L9C8|I3L9C8_PIG	0.97	0.91	0.76	0.76	0.86	0.92	0.93
tr|F1RW31|F1RW31_PIG	1.08	1.09	0.86	0.99	1.16	1.13	1.46
tr|I3LKZ4|I3LKZ4_PIG	0.96	0.86	0.8	0.82	0.83	0.78	0.77
tr|P79319|P79319_PIG	0.85	0.78	0.67	0.68	0.7	0.75	0.95
tr|A7YB43|A7YB43_PIG	0.82	1.29	0.98	0.9	0.74	0.68	0.81
tr|F1RG04|F1RG04_PIG	0.99	0.78	0.86	0.8	0.96	0.87	0.93
tr|Q06A95|Q06A95_PIG	1.04	1.02	0.96	0.97	1	0.96	1.11
tr|F1RSY4|F1RSY4_PIG	0.93	0.84	0.67	0.75	0.81	0.65	0.62
tr|F1S4J0|F1S4J0_PIG	0.95	1.08	0.91	0.96	1.44	1.1	0.83
sp|P28491|CALR_PIG	1.06	0.98	0.99	1.04	0.92	0.98	1.02
tr|F1SRB9|F1SRB9_PIG	0.93	0.87	0.81	0.93	0.82	0.8	0.81
tr|F2Z5L7|F2Z5L7_PIG	1.03	1	1.14	0.94	0.98	0.97	0.98
tr|I3LHZ6|I3LHZ6_PIG	1.02	0.96	0.94	0.93	0.9	0.9	0.89
tr|F2Z5I9|F2Z5I9_PIG	0.93	0.96	0.88	0.99	1	1.02	1.07
sp|Q29594|KCRB_PIG	0.85	0.92	0.9	0.76	0.93	1.09	0.77
tr|F1SMW4|F1SMW4_PIG	1.14	1.12	1.07	0.99	1.04	1.17	1.17
tr|F1SI88|F1SI88_PIG	0.98	0.87	0.85	0.83	0.83	0.81	0.85
tr|F2Z5P9|F2Z5P9_PIG	1.01	0.94	0.99	1.05	1.05	1.05	1.12
tr|I3LT85|I3LT85_PIG	0.97	0.83	0.76	0.91	0.84	0.94	1.04
tr|F1RHJ9|F1RHJ9_PIG	1	0.9	0.81	0.83	0.89	0.85	0.86
tr|F1SPP8|F1SPP8_PIG	1.13	1.06	1.13	1.11	1.04	1.09	1.03
tr|F1S6R7|F1S6R7_PIG	0.98	0.84	0.82	0.92	0.83	0.83	0.87
tr|Q3S3F7|Q3S3F7_PIG	1.01	1.12	1.35	1.41	1.34	2.37	3.85
tr|M3UZ63|M3UZ63_PIG	1.01	0.88	0.83	0.92	0.92	1.08	0.94
tr|I3LFQ0|I3LFQ0_PIG	1	1	1.02	1.04	1.07	1.05	1.06
tr|F1SEQ7|F1SEQ7_PIG	0.98	0.97	1.06	1.22	1.33	1.34	1.46
tr|F1RUI1|F1RUI1_PIG	1.01	0.93	0.92	0.9	0.87	0.87	0.96
tr|I3LCN1|I3LCN1_PIG	0.79	0.78	0.74	0.8	1.17	1.32	0.77
tr|F1RX12|F1RX12_PIG	0.93	0.94	0.79	0.91	0.82	0.89	0.82
sp|Q29599|OAS1_PIG	1.27	0.78	0.72	0.69	0.75	0.65	0.74
tr|A0A0F6TNY5|A0A0F6TNY5_PIG	1.01	1.1	1.35	1.13	1.15	1	1.07
sp|Q69DK8|C1S_PIG	1.13	1.06	1.04	1.11	1.29	1.26	1.36
tr|I3LK62|I3LK62_PIG	0.96	1.18	0.99	1	1.08	1.14	1.15
tr|I3L9V2|I3L9V2_PIG	0.99	1.02	0.93	1.05	1.06	1.07	1.07
tr|F1S4Y6|F1S4Y6_PIG	1	1.31	0.98	0.99	0.93	0.94	0.87
tr|F1SB53|F1SB53_PIG	1.01	0.99	0.93	0.91	0.89	0.91	0.92
tr|F2Z554|F2Z554_PIG	1	0.95	0.85	0.8	0.82	0.87	0.9
sp|Q8WNV7|DHRS4_PIG	1.13	1.06	1.06	1.03	1.03	0.95	0.99
sp|P01846|LAC_PIG	0.95	0.96	1.08	1.3	0.98	1.01	1.19
tr|F2Z5M0|F2Z5M0_PIG	1.19	1.16	1.02	1.08	1.03	1	1.06
tr|M3VH45|M3VH45_PIG	1.09	1.13	0.97	1.06	1.02	1.07	0.96
tr|F1SSG5|F1SSG5_PIG	1.15	0.97	0.92	0.99	1.02	0.96	0.85
sp|Q5G6V9|COF2_PIG	0.92	0.92	0.89	0.98	1.05	1.08	1.17
tr|F1SP32|F1SP32_PIG	1.02	0.92	0.92	0.9	0.86	0.92	0.85
tr|F1SVA2|F1SVA2_PIG	0.97	1.07	1.1	1.04	1.3	1.42	1.67
tr|F1RIG4|F1RIG4_PIG	0.85	0.89	0.96	0.83	1.22	0.91	0.86
tr|F1S4N2|F1S4N2_PIG	1.07	1.06	0.97	1.07	0.89	0.87	0.77
tr|F1SD87|F1SD87_PIG	0.9	0.91	0.91	0.99	1.03	1.13	0.85
tr|F1RJY0|F1RJY0_PIG	1.09	0.97	0.96	0.89	1.05	0.93	1.02
tr|F1SLY7|F1SLY7_PIG	1.03	0.92	0.84	0.88	0.75	0.74	0.71
tr|I3L9I6|I3L9I6_PIG	0.97	1.04	0.91	0.97	0.9	0.99	1.03
tr|I3LUC8|I3LUC8_PIG	0.97	0.76	0.65	0.68	0.77	0.78	0.82
tr|F1S0M2|F1S0M2_PIG	0.99	1.09	1	1.12	1.08	1.04	1.02
tr|I3LD01|I3LD01_PIG	0.98	0.75	0.75	0.67	0.75	0.68	0.79
tr|F2Z5S4|F2Z5S4_PIG	0.99	0.94	0.9	0.91	0.93	0.91	0.92
sp|I3LUP1|GMPPA_PIG	0.89	0.9	0.92	0.83	0.83	0.84	0.8
tr|Q29014|Q29014_PIG	0.94	0.95	1.51	1.36	1.31	1.26	1.41
tr|D9D839|D9D839_PIG	1.11	1.06	1.03	1.11	1.14	1.26	1.15
tr|F1SSG6|F1SSG6_PIG	1.1	0.94	0.84	0.89	1.04	0.97	1.1
tr|F1SE06|F1SE06_PIG	0.98	0.9	0.87	0.89	0.79	0.85	0.75
tr|I3LUM8|I3LUM8_PIG	1.01	1.05	1.08	0.98	1.03	0.93	1.08
tr|I3LRK1|I3LRK1_PIG	1.01	1.08	1.11	1.2	1.14	1.1	1.28
tr|F1SC98|F1SC98_PIG	1.02	1	0.93	1.07	0.9	1.02	0.98
tr|F1SUB1|F1SUB1_PIG	0.94	1	0.84	0.84	0.98	1.03	0.91
tr|I3LU51|I3LU51_PIG	0.93	0.96	0.95	0.9	1	0.84	0.78
tr|M3V7Z1|M3V7Z1_PIG	1.01	0.93	0.93	0.98	0.95	0.91	0.88
tr|D0G7F3|D0G7F3_PIG	1.03	0.88	0.96	0.98	1.01	1.02	0.94
tr|I3L856|I3L856_PIG	1.18	1.03	1.19	1.08	0.92	1.03	0.9
sp|P53027|RL10A_PIG	0.9	0.78	0.72	0.75	0.68	0.67	0.76
sp|Q2EN76|NDKB_PIG	1.02	0.89	0.8	0.89	0.89	0.92	0.97
tr|F1RIE2|F1RIE2_PIG	0.99	0.96	0.87	0.9	0.92	0.92	0.97
tr|D0G0C3|D0G0C3_PIG	1.04	0.99	0.9	0.92	1.01	0.97	0.94
tr|I3LLS0|I3LLS0_PIG	0.9	0.97	0.89	0.85	0.83	0.87	0.83
tr|F2Z5V2|F2Z5V2_PIG	1.02	0.96	1	0.88	0.93	0.87	0.88
tr|I3LBE6|I3LBE6_PIG	0.9	1.1	0.97	0.95	1.01	0.92	0.95
tr|F1RNX2|F1RNX2_PIG	1.16	0.92	1.03	0.88	0.91	0.87	0.89
tr|F1SPF9|F1SPF9_PIG	1.03	0.97	0.95	0.91	0.88	0.9	0.89
tr|F1S4P0|F1S4P0_PIG	1.02	1.02	0.88	0.97	0.96	0.92	0.98
sp|Q29384|PSB4_PIG	0.93	0.88	0.79	0.76	0.82	0.8	0.81
sp|Q08092|CNN1_PIG	0.74	0.85	0.6	0.65	0.77	0.79	0.72
tr|F1SCV9|F1SCV9_PIG	0.94	1.11	1.34	1.14	1.19	1.01	1.11
tr|F1S156|F1S156_PIG	0.9	0.96	0.8	0.84	0.85	0.95	0.8
tr|F1SGH5|F1SGH5_PIG	0.94	0.87	0.77	0.77	0.82	0.91	0.9
tr|F1SGM1|F1SGM1_PIG	1.12	0.93	0.87	0.87	0.95	0.97	1.07
tr|B5APU5|B5APU5_PIG	1.02	0.81	0.84	0.72	0.86	0.79	0.83
sp|Q863Z0|PSME2_PIG	1.13	0.93	0.92	0.99	1.04	1.07	1.12
tr|K9J6J4|K9J6J4_PIG	1.02	1.02	1.05	1.1	0.94	1.06	1.35
tr|F1SCF5|F1SCF5_PIG	1.02	0.92	0.92	0.99	1	1.02	0.98
tr|A0SEH3|A0SEH3_PIG	0.92	1.08	1.36	1.18	1.16	1.13	1.19
tr|F1STC3|F1STC3_PIG	1.22	1.54	1.67	1.35	1.31	1.53	1.23
tr|Q8HZQ4|Q8HZQ4_PIG	1.04	1.02	0.93	0.95	0.97	1.05	1.03
tr|F1S179|F1S179_PIG	0.91	0.92	0.93	0.78	0.86	0.85	1
tr|I3LB23|I3LB23_PIG	1	1.03	0.94	1.01	1	0.98	0.92
sp|P50578|AK1A1_PIG	0.68	0.53	0.59	0.63	0.81	0.69	0.67
tr|F1RFT1|F1RFT1_PIG	0.88	1.04	0.71	0.82	0.86	0.87	0.89
tr|I3L566|I3L566_PIG	0.99	1.01	0.96	0.91	1.02	0.91	0.95
tr|I3LFZ2|I3LFZ2_PIG	1.01	0.98	0.97	0.96	0.93	0.97	0.88
tr|L8B0W5|L8B0W5_PIG	1.05	1.1	1.26	1.2	1.08	1.22	1.57
tr|G9M4N3|G9M4N3_PIG	1.09	0.96	0.76	0.86	0.79	0.89	0.83
tr|K9IVM2|K9IVM2_PIG	0.96	0.91	1.02	0.74	0.84	0.87	0.79
tr|K9IWF9|K9IWF9_PIG	1.02	1	0.97	1.01	1.03	1.04	1.09
sp|Q9GLP0|ITB1_PIG	0.97	1.1	0.94	0.99	1.04	1.09	1.12
tr|F1S8P6|F1S8P6_PIG	0.99	0.92	0.96	0.75	0.87	0.72	0.75
tr|F1S0W7|F1S0W7_PIG	1	1.05	1	1.07	1.08	0.97	1.05
sp|P62901|RL31_PIG	0.92	0.83	0.98	0.76	0.7	0.82	0.81
tr|I3LPX9|I3LPX9_PIG	1.09	1	0.94	0.86	0.87	1.05	0.97
tr|F1SI10|F1SI10_PIG	0.94	0.96	0.9	0.93	0.92	0.93	0.85
tr|F1SL99|F1SL99_PIG	1.02	0.97	0.86	0.91	0.89	0.84	0.91
tr|F1RQ91|F1RQ91_PIG	1.04	0.89	0.94	0.76	0.68	0.66	0.74
tr|F1RHF7|F1RHF7_PIG	1.06	1	1.02	0.91	1.01	0.97	0.88
tr|I3LIQ9|I3LIQ9_PIG	0.84	0.89	0.65	0.81	0.87	0.88	0.7
tr|M3TYC1|M3TYC1_PIG	1.02	0.95	0.92	0.9	0.87	0.88	0.87
tr|F2Z5G3|F2Z5G3_PIG	0.81	0.87	0.79	0.87	0.99	1.06	0.9
tr|F2Z5E7|F2Z5E7_PIG	1.06	0.86	0.98	0.96	1.03	1.1	1.01
tr|F1RKX9|F1RKX9_PIG	1.01	1.07	0.97	1.15	1.02	1.11	1.03
tr|Q06AA7|Q06AA7_PIG	0.95	0.93	0.89	0.93	1.05	0.96	0.96
sp|Q29092|ENPL_PIG	1.09	0.94	0.84	0.88	0.86	0.93	0.97
tr|I7HD36|I7HD36_PIG	1.02	1	0.93	0.87	0.87	0.86	0.77
tr|F1S5L7|F1S5L7_PIG	0.95	0.87	0.63	0.7	0.71	0.74	0.64
tr|F1RRY0|F1RRY0_PIG	0.98	0.94	0.87	0.9	0.96	0.81	0.69
sp|O19063|SAMP_PIG	1.1	1.16	1	0.93	1.01	0.91	0.86
tr|B8YQC1|B8YQC1_PIG	1.1	0.92	0.97	0.98	1.05	1.12	0.82
tr|F1RKU0|F1RKU0_PIG	0.98	0.89	0.87	0.9	0.97	1.01	1.06
sp|P29700|FETUA_PIG	1.05	1.29	1.53	1.44	1.34	1.51	1.54
tr|F1RIW5|F1RIW5_PIG	0.88	0.7	0.67	0.68	0.72	0.78	0.76
tr|F2Z528|F2Z528_PIG	1.02	0.89	0.84	0.92	0.9	0.89	0.91
tr|K9J6M1|K9J6M1_PIG	1.06	1.03	0.99	1.08	0.95	0.82	0.81
tr|F1S6K5|F1S6K5_PIG	0.93	0.93	0.9	0.8	0.91	0.92	0.89
tr|I3LSW7|I3LSW7_PIG	1.07	0.96	1.09	1.24	1.12	1.15	0.82
tr|F1RNP2|F1RNP2_PIG	1.02	1.21	1.13	1.27	1.31	1.06	1.16
tr|B8XSJ0|B8XSJ0_PIG	0.97	0.84	0.73	0.89	0.86	0.85	0.96
tr|F1SGK9|F1SGK9_PIG	0.99	0.99	0.96	0.99	0.98	0.88	0.88
tr|F1RHN3|F1RHN3_PIG	0.96	0.91	0.83	0.87	0.92	0.83	0.87
tr|U3R8H0|U3R8H0_PIG	1.04	1.17	1.04	0.95	1.11	1.29	1.13
tr|I3L7T8|I3L7T8_PIG	0.99	0.82	0.65	0.58	0.73	0.66	0.78
tr|F1SV22|F1SV22_PIG	1.02	1.01	1.04	1.12	1.07	1.08	1.05
tr|F1SIJ9|F1SIJ9_PIG	0.93	0.81	0.67	0.62	0.68	0.63	0.73
tr|F1RI18|F1RI18_PIG	0.99	0.88	0.81	0.8	0.85	0.9	0.89
tr|F1RQI2|F1RQI2_PIG	1.08	1.2	1.21	1.19	1.13	1.18	1.3
sp|Q6Q2C2|HYES_PIG	1.05	1.04	1.1	1.11	1.06	0.95	0.84
tr|F1SH92|F1SH92_PIG	1.41	1.69	1.38	1.27	1.34	1.12	1.22
tr|F1SIT7|F1SIT7_PIG	0.96	0.9	0.72	0.81	0.75	0.74	0.83
tr|F1RNZ1|F1RNZ1_PIG	0.99	0.94	0.89	0.94	0.87	0.97	1.02
tr|I3LHC8|I3LHC8_PIG	1	1.07	0.88	0.92	0.89	0.93	0.97
tr|Q1T7A9|Q1T7A9_PIG	0.92	0.89	0.96	0.89	1.03	0.93	0.95
tr|I3L5R6|I3L5R6_PIG	0.94	1.02	1.02	0.9	1.09	1.04	1.04
tr|F1SA70|F1SA70_PIG	0.93	0.84	0.75	0.87	0.91	0.82	0.81
tr|T1RTP3|T1RTP3_PIG	1.01	1.03	0.97	1.03	1.02	1.11	0.97
tr|C6EVT4|C6EVT4_PIG	1.05	1.06	0.98	1.16	1.03	0.96	0.95
tr|F1S1F3|F1S1F3_PIG	0.9	0.82	0.67	0.64	0.72	0.64	0.89
tr|F1S2Q3|F1S2Q3_PIG	0.93	0.88	0.78	0.78	0.83	0.87	0.87
tr|Q8MJG6|Q8MJG6_PIG	0.84	0.54	0.54	0.4	0.78	0.65	0.54
tr|F1S775|F1S775_PIG	0.98	0.97	0.92	0.95	0.87	0.93	0.95
tr|F1SUW3|F1SUW3_PIG	1	0.82	0.84	0.82	0.96	1.01	0.99
tr|A1Z624|A1Z624_PIG	1.02	0.87	0.88	0.83	0.91	0.95	0.81
tr|F2Z5F5|F2Z5F5_PIG	1.02	1	0.89	0.87	0.9	0.88	0.8
tr|K9IW91|K9IW91_PIG	1.03	0.93	0.86	0.87	0.88	0.85	0.8
tr|I3LGN5|I3LGN5_PIG	0.96	1.11	1.55	1.51	1.34	1.47	1.53
tr|F1RY04|F1RY04_PIG	1.17	1.05	1.02	1.1	1.05	0.99	1.01
tr|I3LLF2|I3LLF2_PIG	0.88	0.99	0.61	0.88	0.79	0.84	1.13
sp|Q9GLP1|FA5_PIG	0.9	0.96	1.02	0.92	0.9	0.92	0.93
tr|I3LIN8|I3LIN8_PIG	0.99	0.95	0.94	0.89	0.89	0.84	0.81
tr|I3LFR2|I3LFR2_PIG	1.02	0.97	0.88	1.07	1.04	0.96	0.92
tr|I3LBB2|I3LBB2_PIG	1.04	0.94	0.94	0.88	0.96	0.93	0.88
tr|F1SIH8|F1SIH8_PIG	1.05	1.01	0.89	1.02	0.88	0.99	0.89
tr|F1SKY2|F1SKY2_PIG	0.98	0.97	0.88	0.97	0.88	0.88	0.87
tr|I3LEG0|I3LEG0_PIG	1.07	0.98	1	1.08	1	0.94	0.94
tr|F1SAJ9|F1SAJ9_PIG	0.84	0.76	0.67	0.76	1.06	1.11	0.8
tr|F1SK70|F1SK70_PIG	1.08	1.01	1.55	1.26	1.3	0.99	1.16
tr|F1SPG0|F1SPG0_PIG	1.08	1.02	1.01	1	1.1	1.06	1.19
tr|I3LVK3|I3LVK3_PIG	1	0.93	0.85	0.88	0.87	0.89	0.84
sp|Q52NJ3|SAR1A_PIG	1.06	0.93	0.87	0.95	0.95	0.97	0.87
tr|I3LKP0|I3LKP0_PIG	0.86	0.9	0.93	0.95	0.9	0.83	0.97
tr|I3LQ01|I3LQ01_PIG	1.06	1.32	1.21	1.32	1.27	1.09	1.38
tr|F1SR02|F1SR02_PIG	1	1	1.18	0.93	0.83	0.76	0.86
tr|F1RZA4|F1RZA4_PIG	1.12	0.89	0.85	0.73	0.84	0.92	0.93
tr|F1RI72|F1RI72_PIG	0.94	0.92	0.82	1	1.07	1	0.9
tr|D0G773|D0G773_PIG	1	0.85	0.81	0.96	0.87	0.86	0.87
tr|F1RG40|F1RG40_PIG	0.93	0.93	0.89	0.97	0.91	1.04	1.07
tr|Q6EEI0|Q6EEI0_PIG	1.13	1.04	1.07	1.26	1.4	1.38	1.12
tr|A0ZYT4|A0ZYT4_PIG	1.05	0.87	0.9	0.74	0.96	0.79	0.81
tr|F1S596|F1S596_PIG	1.08	0.9	0.88	0.84	0.82	0.83	0.84
tr|L8B0W0|L8B0W0_PIG	1.2	1.24	1.36	1.16	1.17	1.01	1.15
tr|I3LVH8|I3LVH8_PIG	0.98	0.88	1.02	0.98	0.91	0.96	0.89
tr|F2Z5D8|F2Z5D8_PIG	0.99	0.95	1.04	0.97	1	1.01	1.01
tr|F1S0R4|F1S0R4_PIG	1.06	0.96	0.87	0.97	0.98	1	1.02
tr|F1SGC8|F1SGC8_PIG	0.9	0.89	0.87	0.75	0.78	0.76	0.78
sp|D2SW95|COPB_PIG	1.04	0.97	0.93	0.93	0.87	0.88	0.88
tr|I3LI05|I3LI05_PIG	1.04	0.89	0.87	0.94	0.91	0.84	0.81
sp|Q3ZD69|LMNA_PIG	1.27	0.84	0.8	0.82	1.07	0.72	0.95
tr|Q95287|Q95287_PIG	0.96	1.09	1.16	1.08	0.98	1.08	1
tr|I3LEH4|I3LEH4_PIG	0.98	0.95	0.8	0.78	0.81	0.85	0.95
sp|Q0Z8U2|RS3_PIG	1.05	0.91	0.83	0.85	0.8	0.85	0.88
tr|F1SQJ5|F1SQJ5_PIG	0.94	1.22	0.83	0.88	0.95	0.77	0.89
tr|A0A075B7J0|A0A075B7J0_PIG	0.92	0.44	1.1	0.89	0.71	0.97	0.75
tr|M3UZ42|M3UZ42_PIG	1.08	1.01	0.89	0.68	0.75	0.68	0.66
sp|Q0QF01|SDHA_PIG	1	0.89	0.81	0.8	0.84	0.85	0.97
tr|Q06AS8|Q06AS8_PIG	1.16	0.93	0.84	0.94	1	0.98	1.04
tr|F1SQE6|F1SQE6_PIG	1.04	0.96	0.9	0.89	0.98	1.05	1
tr|F1S8N1|F1S8N1_PIG	1.05	1.11	1.33	1.41	1.09	1.28	1.42
tr|F1RM51|F1RM51_PIG	1.13	1.05	1	1.08	1.07	1.08	1.05
tr|I3LCX2|I3LCX2_PIG	0.8	0.75	0.61	0.66	0.75	0.73	0.55
tr|F1SHH7|F1SHH7_PIG	1.07	1	0.94	0.93	0.89	0.92	0.84
sp|Q2EN81|ATPO_PIG	0.94	0.92	0.83	0.76	0.82	0.84	0.91
tr|E0YLM4|E0YLM4_PIG	1.08	0.96	0.97	1.02	0.96	1.06	0.99
tr|F1RIK3|F1RIK3_PIG	0.97	1.11	0.94	0.96	1.11	1.04	1.34
tr|F1RH94|F1RH94_PIG	0.94	0.9	0.98	0.88	0.91	0.86	0.84
tr|Q9N0Y9|Q9N0Y9_PIG	1	0.93	0.94	0.94	0.93	0.97	0.95
tr|K9IVL7|K9IVL7_PIG	1.04	1	1.02	1.04	1.03	1.01	1
tr|I3L918|I3L918_PIG	1.04	0.86	0.92	0.88	0.91	0.84	0.85
tr|F1SQ01|F1SQ01_PIG	1.05	0.92	0.94	0.95	0.85	1.06	0.84
tr|I3LSG7|I3LSG7_PIG	1.07	1.22	1.2	1.34	1.11	1.04	0.99
tr|F1SR70|F1SR70_PIG	1.01	0.93	0.88	0.88	0.83	0.86	0.86
tr|I3LHS7|I3LHS7_PIG	0.99	0.99	0.98	1.04	1.09	1.14	1.09
tr|F1SB81|F1SB81_PIG	1.06	1.06	1.25	1.36	1.28	1.06	1.32
tr|K7GMM3|K7GMM3_PIG	1	1.06	1.01	1.09	1.04	1.12	1.05
tr|F1S8G5|F1S8G5_PIG	1.05	0.92	0.91	0.95	0.86	0.89	0.89
tr|M3TYR7|M3TYR7_PIG	0.99	0.92	0.93	0.99	0.98	0.92	0.89
tr|F1SFI4|F1SFI4_PIG	1.03	1.11	1.28	1.33	1.2	1.23	1.26
tr|F1SDQ5|F1SDQ5_PIG	0.98	1.08	1.12	1.07	1.11	1.19	1.07
tr|I3L995|I3L995_PIG	1.04	1.08	1.07	1.09	1.08	1.18	1.15
tr|I3LEE6|I3LEE6_PIG	0.95	0.91	0.99	0.92	0.92	0.84	0.79
tr|F1SHD6|F1SHD6_PIG	1.07	0.91	0.82	0.91	0.94	1.03	0.98
tr|F1RJE8|F1RJE8_PIG	1	0.87	0.76	0.96	0.86	0.87	0.94
tr|F1RSG9|F1RSG9_PIG	1	0.94	0.87	0.89	0.92	0.9	0.88
tr|I3LK72|I3LK72_PIG	0.93	0.97	0.73	0.89	0.81	0.76	1.01
tr|F1SEN6|F1SEN6_PIG	1.04	0.97	1.17	1.21	1.17	1.07	1.08
tr|A0A075B7I5|A0A075B7I5_PIG	0.92	0.92	0.98	1.36	1.12	1.19	1.25
tr|F1RJM2|F1RJM2_PIG	1.03	0.91	0.87	0.91	0.85	0.92	0.91
tr|F1SHR3|F1SHR3_PIG	0.98	0.83	0.85	0.85	0.86	0.95	0.94
tr|F1SUX4|F1SUX4_PIG	0.99	0.83	0.81	0.86	0.83	0.77	0.77
tr|F1S827|F1S827_PIG	0.96	0.78	0.66	0.62	0.56	0.61	0.54
tr|F1SGP8|F1SGP8_PIG	1.19	1.09	1.02	1.06	0.93	0.99	0.91
tr|K9IVI6|K9IVI6_PIG	1.06	0.98	0.86	0.86	0.95	0.94	1.19
tr|I3LDC7|I3LDC7_PIG	1	0.91	0.88	0.89	0.96	0.86	0.93
tr|F1S0X8|F1S0X8_PIG	1.03	0.97	0.87	0.89	0.92	0.84	0.96
tr|I3LQM5|I3LQM5_PIG	1.01	0.93	1.13	0.98	1.07	1.06	1
tr|F1RKW8|F1RKW8_PIG	1.01	0.92	0.87	0.93	0.89	0.95	0.93
tr|F1SC53|F1SC53_PIG	0.9	0.82	0.84	0.8	0.86	0.76	0.76
tr|F1RVK3|F1RVK3_PIG	1.01	1.06	0.89	0.9	1.13	0.92	0.9
tr|F1RU33|F1RU33_PIG	0.87	0.8	0.74	0.63	0.83	0.72	0.75
tr|F1S9D1|F1S9D1_PIG	0.97	0.9	0.79	0.85	0.87	0.81	0.8
tr|A0A0G3Z6M0|A0A0G3Z6M0_PIG	1.11	0.99	1.35	1.12	1.39	2.01	2.16
tr|F1RX00|F1RX00_PIG	1.01	1.01	1.01	0.85	1.07	0.92	0.98
tr|I3L6Q6|I3L6Q6_PIG	1	1.14	1.26	1.32	1.16	1.08	1.28
tr|I3LCI0|I3LCI0_PIG	0.99	0.86	0.72	0.73	0.76	0.81	0.97
sp|Q9TV36|FBN1_PIG	0.93	1.05	1.16	1.27	1.07	1.04	0.97
tr|F1SQX8|F1SQX8_PIG	0.97	0.9	0.92	0.97	0.85	0.89	0.86
tr|I3LR51|I3LR51_PIG	1.05	0.89	0.8	0.65	0.7	0.67	0.6
tr|F1S0P4|F1S0P4_PIG	1	0.97	1.05	1.07	0.87	0.95	0.9
tr|F1SB62|F1SB62_PIG	1.03	0.98	0.88	0.89	0.86	0.85	0.88
tr|F1SK86|F1SK86_PIG	0.99	0.89	0.82	0.78	0.7	0.68	0.7
tr|F1SSA6|F1SSA6_PIG	0.94	0.96	0.94	0.97	1.03	1	0.95
tr|F1SB42|F1SB42_PIG	1.01	0.89	0.9	0.93	0.93	0.95	0.99
tr|F1RLE5|F1RLE5_PIG	1.01	0.9	0.88	0.85	0.88	0.91	0.87
tr|F1SGE5|F1SGE5_PIG	0.96	0.97	0.87	0.9	1.02	0.85	0.82
sp|P04574|CPNS1_PIG	0.99	0.91	0.73	0.85	0.87	0.89	0.84
tr|K9IVV3|K9IVV3_PIG	1.06	1.04	1.1	0.98	0.88	0.88	1
tr|I3LVL9|I3LVL9_PIG	1	0.86	0.87	0.92	0.95	0.87	0.82
tr|F1RZQ8|F1RZQ8_PIG	0.98	1	1.01	1.01	0.89	0.97	0.97
sp|Q8WNW3|PLAK_PIG	0.98	1.05	0.95	1	1.02	0.94	0.99
tr|K7GL43|K7GL43_PIG	1.08	1.16	1.18	1.25	1.28	1.3	1.29
tr|I3LBY0|I3LBY0_PIG	1.03	0.93	0.83	0.87	0.83	0.78	0.84
tr|F1SU28|F1SU28_PIG	1.02	1.04	0.95	1.12	1.02	1.16	1.08
tr|F1RGP6|F1RGP6_PIG	1.12	1.2	0.94	0.92	1.09	1.14	1.01
sp|Q29024|DX39B_PIG	1.01	0.94	0.9	0.95	1.02	0.94	1.01
tr|F1S3V5|F1S3V5_PIG	0.97	0.9	0.84	0.69	0.77	0.76	1.24
tr|F1RR89|F1RR89_PIG	1	0.9	0.84	0.91	0.83	0.86	0.83
sp|Q95ND5|CASP3_PIG	1	1.1	1.08	0.88	1.03	0.99	1.08
sp|P46405|RS12_PIG	0.99	0.81	0.74	0.81	0.76	0.76	0.9
tr|I3LDH3|I3LDH3_PIG	0.92	0.85	0.81	0.8	0.79	0.76	0.7
tr|F1SEV8|F1SEV8_PIG	1.03	0.91	0.85	0.81	0.83	0.87	0.83
tr|F1RPY1|F1RPY1_PIG	1.02	1.03	1.03	1	0.93	1.06	0.97
tr|A1XQV7|A1XQV7_PIG	0.85	0.86	0.72	0.83	0.88	0.93	0.96
tr|I3LU71|I3LU71_PIG	1.29	1.17	0.91	1.14	1.05	1.02	0.93
tr|F1SQT4|F1SQT4_PIG	1.15	1.16	1.28	1.17	1.15	1.19	1.15
tr|F2Z5H6|F2Z5H6_PIG	1.01	0.97	0.95	0.87	1.06	1.18	1.16
tr|F1SBE5|F1SBE5_PIG	0.93	0.99	0.9	1.06	0.96	0.91	0.86
tr|Q29568|Q29568_PIG	1.18	0.96	0.92	1	0.94	0.99	1.09
sp|Q0MVN8|QOR_PIG	1.07	1.07	0.96	1.35	0.98	1.03	1.26
tr|F1SJM4|F1SJM4_PIG	0.98	1.28	1.07	1.18	1.17	0.96	1.01
tr|A0PA01|A0PA01_PIG	1.08	0.95	0.98	0.92	1.09	1.14	1.07
sp|Q9MYT8|ATP5I_PIG	0.95	0.87	0.73	0.77	0.75	0.8	0.93
tr|F1SCG8|F1SCG8_PIG	0.87	0.66	0.66	0.59	0.75	0.76	0.59
tr|I3LKJ3|I3LKJ3_PIG	0.9	0.88	0.75	0.77	1.09	0.83	0.68
tr|K9IWG9|K9IWG9_PIG	0.91	0.98	0.86	0.94	0.98	0.97	0.94
tr|F1SLF6|F1SLF6_PIG	1.01	0.95	0.92	0.9	0.92	0.88	0.83
tr|I3L818|I3L818_PIG	1.09	1.14	1.26	1.16	1.26	1.16	1.32
tr|B8Y648|B8Y648_PIG	1.01	0.98	0.87	0.94	0.9	0.98	0.94
tr|F1S213|F1S213_PIG	1.11	1.2	1.22	1.27	1.13	1.01	1.06
tr|F1SKM0|F1SKM0_PIG	0.97	0.89	0.86	0.8	0.89	0.85	0.98
tr|F1S8C1|F1S8C1_PIG	1.05	1.03	0.99	1.03	1.05	1.08	1.05
sp|A5GFZ5|DPM1_PIG	1.03	0.96	0.8	0.82	0.84	0.85	0.86
tr|Q8WNW4|Q8WNW4_PIG	0.98	0.87	0.89	0.87	0.9	0.88	0.81
tr|A5A8V9|A5A8V9_PIG	1	1	0.93	0.89	0.91	0.88	0.93
sp|P61958|SUMO2_PIG	0.74	0.44	0.48	0.48	0.49	0.47	0.43
tr|F1RJI1|F1RJI1_PIG	0.96	0.92	0.89	0.93	0.84	0.81	0.79
tr|F2Z557|F2Z557_PIG	1.03	0.99	0.87	0.89	0.86	0.82	0.91
tr|F1SDJ8|F1SDJ8_PIG	0.97	0.87	0.75	0.85	0.86	0.84	0.9
tr|K9J4N3|K9J4N3_PIG	1.25	1.46	0.99	0.82	0.93	0.78	0.82
tr|F1SMN1|F1SMN1_PIG	1.02	0.98	0.97	0.95	0.91	1.06	0.93
sp|B6CVD7|ERO1A_PIG	1.05	0.96	0.88	0.95	1.03	0.88	1.03
tr|F1RRF2|F1RRF2_PIG	0.95	0.88	0.97	0.84	0.9	0.76	0.79
tr|I3LRJ4|I3LRJ4_PIG	0.98	1.11	1.51	1.19	1.29	1.23	1.23
tr|F1SJ30|F1SJ30_PIG	1.15	1	0.94	0.88	1.03	1.04	1.04
tr|F1RI41|F1RI41_PIG	1.04	0.93	0.9	1	0.84	0.87	0.92
tr|I3LPP1|I3LPP1_PIG	1.01	1.14	0.9	1.08	1.08	1.03	1.19
tr|F1S567|F1S567_PIG	1.04	1.15	1.04	1.1	0.94	1.14	1.26
tr|F1SKL2|F1SKL2_PIG	1.03	0.88	0.91	0.93	0.87	0.86	0.91
tr|A0A0D5CDB2|A0A0D5CDB2_PIG	0.97	0.92	0.97	1.01	0.93	0.92	0.85
tr|F1S9H7|F1S9H7_PIG	0.93	0.97	1	1.14	0.93	0.63	10
sp|P02540|DESM_PIG	0.96	0.84	0.7	0.84	0.92	0.87	0.79
tr|A5A767|A5A767_PIG	0.98	0.88	0.91	0.88	0.8	0.88	0.82
tr|I3LSF4|I3LSF4_PIG	0.96	1.1	1.1	1.01	1.04	1.04	1.15
tr|F1SE30|F1SE30_PIG	0.99	1.15	0.94	0.9	0.86	0.82	0.94
tr|F1RM44|F1RM44_PIG	0.94	0.85	0.83	0.84	0.74	0.85	0.9
tr|F1RGQ6|F1RGQ6_PIG	1.04	1.02	0.99	1.01	1.02	1.07	1.01
tr|I3LSL7|I3LSL7_PIG	1.07	0.97	1.02	0.93	1.09	0.99	0.92
tr|F1SB57|F1SB57_PIG	1.04	0.96	0.85	1	0.91	0.86	0.91
tr|F1REX4|F1REX4_PIG	0.93	0.78	0.68	0.65	0.77	0.74	0.91
tr|F1S4Y9|F1S4Y9_PIG	1	0.98	0.94	0.93	0.86	0.81	0.96
tr|I3LS60|I3LS60_PIG	1.01	0.98	0.88	0.87	0.92	0.89	0.96
tr|F1S9H9|F1S9H9_PIG	0.97	0.88	0.86	0.93	0.85	0.92	0.89
tr|F1RK61|F1RK61_PIG	0.95	0.81	0.73	0.81	0.81	0.93	0.85
tr|F1RT96|F1RT96_PIG	1	0.97	1.03	0.92	0.97	1	1.01
tr|I3LDM7|I3LDM7_PIG	0.98	0.84	0.76	0.78	0.82	0.88	0.85
tr|F1RMZ8|F1RMZ8_PIG	1.04	0.98	0.96	0.92	1.04	1.03	0.95
tr|F2Z5G2|F2Z5G2_PIG	1.03	0.96	0.91	1.03	0.96	0.92	0.91
tr|F1RGD9|F1RGD9_PIG	1.1	0.98	0.98	0.94	0.91	0.89	0.86
tr|I3LQB7|I3LQB7_PIG	1.43	1.33	1.63	1.74	1.62	2.13	1.77
tr|I3LSY9|I3LSY9_PIG	1	1.26	1.14	1.13	0.89	1.01	1
tr|I3L9C3|I3L9C3_PIG	1	0.92	0.96	1.03	0.87	1	0.92
tr|Q9BE98|Q9BE98_PIG	0.91	0.93	1.1	0.92	1.09	0.93	0.89
tr|F1SKU5|F1SKU5_PIG	0.91	0.77	0.71	0.73	0.74	0.69	0.66
sp|Q29387|EF1G_PIG	1.01	0.97	0.88	0.88	0.89	0.9	0.87
tr|F1RZR9|F1RZR9_PIG	1.12	1.03	1.02	1.04	0.99	1.17	1.1
tr|F1RX51|F1RX51_PIG	1.02	0.9	0.85	0.8	0.91	0.85	0.85
tr|F1SIX7|F1SIX7_PIG	1.06	1.05	0.95	1.01	0.92	1.05	0.98
tr|F1SQW0|F1SQW0_PIG	1	0.97	0.89	0.88	0.86	0.83	0.88
tr|L8B0V6|L8B0V6_PIG	0.87	0.88	0.9	0.79	0.92	1.11	0.89
tr|M3V839|M3V839_PIG	0.99	1.01	0.98	0.94	1.03	0.97	0.95
tr|F1SR76|F1SR76_PIG	1.04	0.98	0.96	0.89	1.08	0.94	0.93
sp|Q9TV69|DHDH_PIG	0.98	1.04	0.84	0.9	0.94	0.87	0.85
tr|K9J6H8|K9J6H8_PIG	0.97	1.09	1.13	0.89	0.86	0.99	0.86
tr|F1SDG5|F1SDG5_PIG	0.93	0.92	0.95	0.84	0.98	0.81	0.81
sp|Q95266|KCC2D_PIG	0.94	0.81	0.75	0.85	1.04	1.11	1.07
tr|I3LBC2|I3LBC2_PIG	1.02	1.12	1.02	1.13	0.94	0.73	0.67
tr|F1SLE3|F1SLE3_PIG	1.13	0.96	0.94	0.92	1.02	0.97	0.98
tr|F1SBT6|F1SBT6_PIG	1.03	0.88	0.76	0.86	0.9	0.88	0.84
tr|Q19AZ6|Q19AZ6_PIG	1.03	1.11	1.19	1.14	1.13	1.09	1.14
tr|F1S6B5|F1S6B5_PIG	0.93	0.85	0.88	0.77	0.87	0.84	0.75
tr|I3LCC2|I3LCC2_PIG	1.1	1.13	0.95	0.95	0.9	0.91	0.9
tr|I3LP90|I3LP90_PIG	0.77	0.54	0.54	0.46	0.46	0.47	0.4
sp|Q4GWZ2|RSSA_PIG	0.97	0.95	0.85	0.87	0.82	0.86	0.9
tr|F1RRB7|F1RRB7_PIG	1.02	0.94	1	0.95	1.08	0.9	1.01
tr|F1SMF6|F1SMF6_PIG	0.96	0.99	0.94	0.95	1.01	1.09	1.06
tr|F2Z5L8|F2Z5L8_PIG	1.05	0.94	0.99	1.06	0.97	1.06	0.99
sp|Q70KH2|GLCM_PIG	1.07	1.15	1.08	1.12	1.04	1.06	1.05
tr|F1S593|F1S593_PIG	1.06	1.07	0.97	1.03	1.06	1.07	1.11
tr|F1S1D7|F1S1D7_PIG	1.16	1.11	1.03	1.08	1.13	1.04	0.98
tr|F1SK02|F1SK02_PIG	1	0.85	0.9	0.95	0.91	0.88	0.88
tr|F1SHU0|F1SHU0_PIG	0.93	0.9	1.03	0.84	0.88	0.79	0.92
tr|F1S9Y5|F1S9Y5_PIG	0.93	0.94	0.78	0.83	0.88	0.8	0.71
tr|F2Z5B8|F2Z5B8_PIG	1.06	0.9	1.04	1	0.96	0.98	0.99
tr|F1S5A8|F1S5A8_PIG	0.97	0.97	0.88	0.91	0.9	0.85	0.87
tr|I3LC07|I3LC07_PIG	1.07	0.99	0.98	1.02	0.99	0.99	1.05
tr|F1SFG7|F1SFG7_PIG	1.04	1.08	1.03	0.84	1.24	1.17	0.94
tr|F1SI09|F1SI09_PIG	1.03	0.95	0.92	0.92	0.93	0.88	0.89
tr|F1SI55|F1SI55_PIG	0.98	0.9	0.84	0.85	0.72	0.79	0.89
tr|F1SFQ4|F1SFQ4_PIG	1.04	0.98	0.82	0.91	0.87	0.8	0.79
sp|P63053|RL40_PIG	0.9	0.74	0.66	0.49	0.69	0.63	0.58
tr|F1SFI6|F1SFI6_PIG	1.04	1.08	1.91	1.6	1.41	1.6	1.54
tr|K9J4U9|K9J4U9_PIG	0.95	0.98	0.91	0.87	1.06	0.89	0.82
tr|F1S4R5|F1S4R5_PIG	0.98	0.82	0.85	0.91	0.98	1.14	0.86
tr|F1RHN2|F1RHN2_PIG	0.93	0.96	0.92	0.91	0.97	0.89	0.81
sp|P63221|RS21_PIG	0.97	0.63	0.61	0.56	0.64	0.68	0.67
tr|F1RNR7|F1RNR7_PIG	1.11	1.01	1.21	1.1	1.01	1.02	1
tr|F1S1V1|F1S1V1_PIG	0.94	0.93	0.93	0.84	0.77	0.77	0.74
tr|I3LNB4|I3LNB4_PIG	1.03	0.84	0.69	0.75	0.76	0.74	0.76
tr|I3LD86|I3LD86_PIG	0.99	0.97	1.07	1.08	1.04	1.24	1.24
tr|K7GQ95|K7GQ95_PIG	0.71	1.6	1.31	1.41	1.68	1.84	2.22
tr|A5D9P0|A5D9P0_PIG	0.91	0.88	0.75	1.01	0.72	0.84	0.87
tr|K7GL63|K7GL63_PIG	0.82	0.75	0.79	0.64	1.04	0.86	0.66
sp|P03974|TERA_PIG	0.96	0.84	0.85	0.99	0.86	0.83	0.8
tr|F1RZ16|F1RZ16_PIG	0.91	0.82	0.75	0.7	0.78	0.66	0.71
tr|F1S939|F1S939_PIG	0.98	0.98	0.93	0.97	0.9	0.89	0.81
tr|F1RWY7|F1RWY7_PIG	1.01	0.89	0.99	0.75	0.76	0.79	0.85
tr|I3LQI3|I3LQI3_PIG	0.98	0.9	0.88	0.92	0.97	0.94	0.91
tr|F1SPM7|F1SPM7_PIG	1.06	1.01	0.94	0.9	0.79	0.77	1.01
tr|F1RHU6|F1RHU6_PIG	0.98	0.9	0.93	0.85	0.82	0.82	0.79
tr|K9MA89|K9MA89_PIG	1.18	1.02	1.07	1.09	0.94	0.98	0.96
tr|F1RKY8|F1RKY8_PIG	1.03	0.99	1.08	1.02	0.91	1	0.98
tr|F1S365|F1S365_PIG	0.98	0.99	0.93	0.88	0.93	0.92	0.9
tr|F1SEM0|F1SEM0_PIG	1.13	1.19	1.06	0.86	1.31	0.82	0.97
tr|F1SPT5|F1SPT5_PIG	0.93	1.03	0.94	0.94	0.94	0.98	0.93
tr|I3LR72|I3LR72_PIG	1.02	0.8	0.71	0.86	0.77	0.74	0.63
tr|F1SLX5|F1SLX5_PIG	1	0.92	1.13	0.91	0.96	1.08	1.42
tr|F1RG16|F1RG16_PIG	1.04	0.95	1	1.04	0.94	0.95	0.93
tr|F2Z5N0|F2Z5N0_PIG	1.04	0.96	0.92	0.97	0.97	0.98	0.97
tr|F1SMH6|F1SMH6_PIG	0.94	0.8	0.95	0.97	0.89	1.03	0.96
tr|F1RIV6|F1RIV6_PIG	1.08	1.04	1.17	0.97	0.96	1.24	0.91
sp|Q95250|PGRC1_PIG	1.02	1.06	1.02	1.09	0.99	0.98	1.01
tr|F1SLV6|F1SLV6_PIG	1.24	1.25	1.25	1.32	1.31	1.36	1.37
tr|Q1KS52|Q1KS52_PIG	0.96	0.93	1.06	0.99	1.11	1	0.94
tr|F1SV06|F1SV06_PIG	0.87	0.82	0.76	0.76	0.71	0.65	0.76
tr|I3LK59|I3LK59_PIG	1.05	0.99	0.84	0.87	0.96	0.97	0.98
tr|Q1T7A8|Q1T7A8_PIG	0.93	0.89	0.98	0.93	0.98	1.06	0.92
tr|F1RKW7|F1RKW7_PIG	0.88	0.98	0.93	0.92	0.78	0.76	0.8
tr|F1RW75|F1RW75_PIG	0.96	0.91	0.91	0.95	0.93	0.92	0.91
tr|F1S9F3|F1S9F3_PIG	0.96	0.92	0.87	0.9	0.88	0.86	0.96
tr|F1S710|F1S710_PIG	1.12	0.92	1.14	0.97	1.2	1.11	0.98
tr|F1S5Z3|F1S5Z3_PIG	1.08	0.96	0.9	0.91	0.95	0.92	0.92
tr|F1RJT3|F1RJT3_PIG	1.07	0.87	0.98	0.96	1.08	0.88	0.74
tr|F1RRU7|F1RRU7_PIG	1	1.06	1.19	1.15	1.12	1.13	1.04
tr|I3LFZ8|I3LFZ8_PIG	1.02	1.06	0.91	0.95	1.06	0.94	0.99
tr|I3LCY2|I3LCY2_PIG	1.01	0.88	0.75	0.74	0.78	0.99	1.06
tr|F1SGY1|F1SGY1_PIG	1.04	1.26	1.22	1.02	1.11	1.23	1.16
tr|F1SDG7|F1SDG7_PIG	1.01	0.92	1.15	0.97	1.01	1.01	1.14
sp|P00761|TRYP_PIG	1.18	1.35	1.45	1.43	1.02	1.23	1.25
tr|F1S8T6|F1S8T6_PIG	1.12	0.93	0.98	0.95	0.95	0.82	0.84
tr|F1SC70|F1SC70_PIG	1.03	1.06	1.14	1.16	1.21	1.34	1.53
tr|F1RP44|F1RP44_PIG	1.11	1.02	0.97	0.98	0.96	0.95	0.93
tr|F2Z5I2|F2Z5I2_PIG	0.97	0.86	0.81	0.83	0.77	0.74	0.75
tr|F1SB09|F1SB09_PIG	1.01	0.89	0.82	0.78	0.83	0.85	0.82
tr|F1RU27|F1RU27_PIG	1.04	0.95	0.85	0.77	0.8	0.97	0.82
tr|G3DRF8|G3DRF8_PIG	0.85	0.8	1.17	0.82	0.81	0.79	0.76
tr|F1SGD7|F1SGD7_PIG	0.99	0.99	0.85	0.81	0.82	0.83	0.8
tr|I3LQP8|I3LQP8_PIG	0.96	1.2	1.66	1.03	1.01	1.03	1.22
tr|F1RIF3|F1RIF3_PIG	0.98	1.04	1.03	1.04	1.07	1.02	1.06
tr|I3LGD9|I3LGD9_PIG	0.91	0.81	0.93	0.97	0.9	0.93	0.88
tr|F1SU59|F1SU59_PIG	0.99	0.97	0.81	0.87	0.91	0.85	0.9
tr|F1SR10|F1SR10_PIG	0.99	0.93	0.93	0.94	1.07	1	0.99
tr|F1SMZ6|F1SMZ6_PIG	1.17	0.73	0.58	0.7	0.52	0.51	0.56
tr|K7GMN8|K7GMN8_PIG	0.95	0.86	0.85	0.74	0.84	0.82	0.91
tr|I3LG98|I3LG98_PIG	0.87	0.77	0.73	0.69	0.78	0.77	0.68
tr|K7GKE4|K7GKE4_PIG	1.03	1.17	0.96	1.01	1.08	1.14	1.17
tr|F1SSN5|F1SSN5_PIG	0.94	0.83	0.79	0.86	0.84	0.81	0.8
tr|I3L893|I3L893_PIG	0.96	0.95	0.8	0.81	0.99	0.95	0.9
tr|C4MXZ1|C4MXZ1_PIG	0.96	0.89	0.74	0.81	0.82	0.77	0.82
tr|F1RMJ9|F1RMJ9_PIG	1.03	0.94	0.85	0.85	0.91	0.88	1
tr|F1RR44|F1RR44_PIG	1.02	0.96	1.03	0.94	0.92	0.92	0.86
tr|K9J4R8|K9J4R8_PIG	0.83	0.85	0.87	0.6	0.55	0.82	0.38
tr|I3LTB8|I3LTB8_PIG	0.89	0.97	1.1	0.94	0.99	0.86	0.95
sp|Q8WNQ7|GALNS_PIG	0.98	0.98	1.04	1.02	1.01	1.04	1.19
tr|A0A068F143|A0A068F143_PIG	1.04	1.09	0.85	0.9	1	0.83	0.88
tr|F1SJT7|F1SJT7_PIG	1.19	1.17	1.44	1.75	1.47	1.14	1.82
tr|K9IVP8|K9IVP8_PIG	0.96	0.72	0.64	0.66	0.73	0.62	0.65
tr|I3LSG1|I3LSG1_PIG	0.9	0.79	0.76	0.69	0.72	0.68	0.68
tr|I3LCU9|I3LCU9_PIG	1.06	0.96	1.02	1.12	1.12	1.26	1.32
sp|P07802|KAP0_PIG	0.95	0.95	0.89	0.89	0.95	0.95	1.04
tr|F1S418|F1S418_PIG	1.01	1.07	0.94	0.82	0.86	0.84	0.93
sp|Q29073|PTGR1_PIG	1	1.05	0.98	1.12	0.94	1.05	1.27
tr|F1RIQ4|F1RIQ4_PIG	1.1	1	1.17	0.94	1.36	1.21	1.4
tr|I3W8V7|I3W8V7_PIG	1.02	0.88	0.85	0.88	0.84	0.78	0.81
tr|K7GP62|K7GP62_PIG	0.94	0.7	0.52	0.55	0.74	0.79	0.62
tr|F1SAN6|F1SAN6_PIG	1.02	1.14	0.96	0.97	1.04	0.94	1.04
tr|K9IVF7|K9IVF7_PIG	0.92	0.92	0.91	0.97	0.93	0.87	0.87
tr|I3LB68|I3LB68_PIG	0.97	0.77	0.82	0.86	0.87	0.84	0.78
tr|F1SJM2|F1SJM2_PIG	0.98	0.83	0.84	0.85	0.85	0.92	0.89
tr|F1RWC5|F1RWC5_PIG	0.98	0.96	0.9	0.93	0.92	0.84	0.89
tr|F1SDN6|F1SDN6_PIG	0.98	0.89	0.97	0.88	0.92	0.86	0.83
tr|F1RVK1|F1RVK1_PIG	0.74	0.81	0.78	0.77	0.71	0.7	0.77
tr|F1SBF9|F1SBF9_PIG	1.01	0.84	0.94	0.8	0.83	0.74	0.92
tr|F1SL34|F1SL34_PIG	1.03	0.91	0.93	1.09	0.9	0.87	0.73
tr|I3L6B9|I3L6B9_PIG	1.03	0.96	0.9	0.96	0.97	0.88	0.85
tr|J9JIK8|J9JIK8_PIG	1	1.01	1.02	0.94	1.14	1.04	1.07
tr|I3LL07|I3LL07_PIG	0.98	0.95	0.92	0.88	0.91	0.96	0.92
sp|P81405|SAP_PIG	0.93	0.9	1.04	0.96	1.12	0.97	1.01
tr|F1SBS1|F1SBS1_PIG	1.01	0.97	0.93	0.84	0.92	0.88	0.88
tr|I3LR43|I3LR43_PIG	1.07	1.04	1.03	1.12	1.12	1.17	1.2
tr|F1SGF1|F1SGF1_PIG	1	0.95	1.05	0.88	1.01	1.01	0.98
tr|I3LM93|I3LM93_PIG	1.09	0.99	0.9	0.97	1.03	0.9	0.97
tr|I3LJT9|I3LJT9_PIG	1.01	0.95	1.07	0.92	0.77	1.01	0.96
tr|F1SS99|F1SS99_PIG	0.97	0.86	0.91	0.88	0.97	0.85	0.93
tr|D0G7F1|D0G7F1_PIG	1.02	1.07	0.75	0.67	0.79	0.66	0.72
tr|I3LIL5|I3LIL5_PIG	1.05	0.87	0.92	0.89	1.02	1.02	0.93
tr|M3UYX8|M3UYX8_PIG	0.95	1.01	1.16	1.21	1.02	1.02	1.05
tr|F1SJ34|F1SJ34_PIG	0.88	0.82	0.74	0.77	0.87	1.02	1.01
tr|F1SMZ9|F1SMZ9_PIG	0.99	0.87	0.79	0.9	0.83	0.8	0.81
tr|F1SG41|F1SG41_PIG	1.03	1.04	1.03	1.1	1.03	1.08	1.06
tr|I3LTH8|I3LTH8_PIG	1.09	0.91	0.99	0.92	0.96	0.92	0.9
tr|F1SME6|F1SME6_PIG	1.03	0.94	0.98	0.94	0.9	0.92	0.85
tr|F1RKI3|F1RKI3_PIG	0.98	0.98	0.79	0.96	0.97	1.04	0.96
tr|I3LTV1|I3LTV1_PIG	0.8	0.67	0.51	0.45	0.41	0.43	0.41
tr|F2Z562|F2Z562_PIG	1.03	0.91	0.89	0.98	0.9	0.88	0.9
tr|F1S8Y2|F1S8Y2_PIG	1.06	0.92	0.9	0.91	0.97	0.96	0.99
tr|F1RV20|F1RV20_PIG	0.91	0.89	0.75	0.89	0.99	0.98	0.94
tr|Q505R3|Q505R3_PIG	1.06	0.95	1.03	1.04	1.25	0.96	0.88
tr|F1SM98|F1SM98_PIG	0.97	0.87	0.87	0.87	0.83	0.83	0.94
tr|F1RGA9|F1RGA9_PIG	0.99	0.94	0.88	0.93	0.91	0.92	0.93
tr|Q19QT0|Q19QT0_PIG	0.95	0.89	0.84	0.95	0.88	0.82	0.84
tr|F1RFI2|F1RFI2_PIG	1.03	0.95	0.88	0.92	0.94	0.93	0.9
tr|Q0R678|Q0R678_PIG	0.9	0.89	0.76	0.8	0.9	0.85	0.83
tr|F1SCC9|F1SCC9_PIG	1.25	1.26	1.26	1.53	1.51	1.4	0.92
tr|F2Z505|F2Z505_PIG	1.05	0.97	0.9	0.88	0.89	0.83	0.89
tr|F1RHL9|F1RHL9_PIG	0.91	0.83	0.84	0.85	0.86	0.89	0.85
tr|M3UZ96|M3UZ96_PIG	1.1	1.04	0.94	0.89	0.96	0.9	0.91
tr|F1RTQ8|F1RTQ8_PIG	1.08	0.93	1.01	0.96	0.89	0.88	0.84
tr|F1S6M7|F1S6M7_PIG	0.52	0.48	0.46	0.42	1.4	0.69	0.44
sp|A5GFS8|VAPB_PIG	1.04	1.12	0.91	0.99	0.96	0.9	0.97
tr|F1SF64|F1SF64_PIG	0.93	0.99	0.86	1	1.05	1.04	1.33
tr|F1SSX0|F1SSX0_PIG	0.98	1.04	0.88	0.88	0.95	1.05	0.98
tr|B9W5V0|B9W5V0_PIG	1	0.94	1.08	1.04	1.36	1.33	0.98
tr|F2Z4Z1|F2Z4Z1_PIG	0.84	0.81	0.75	0.87	0.96	1.08	0.77
tr|F1S7K2|F1S7K2_PIG	1.28	1.61	1.13	1.31	1.15	0.89	1.14
sp|P79263|ITIH4_PIG	1.47	1.8	1.26	1.2	1.37	0.92	1.18
sp|P51781|GSTA1_PIG	1.24	1.16	0.94	0.97	1.31	1.16	1.35
tr|F1SJP9|F1SJP9_PIG	0.93	0.98	0.84	0.87	0.99	0.89	1.06
sp|A6M931|IF4A3_PIG	1.04	0.96	0.98	0.89	0.95	0.94	0.94
tr|F1RM10|F1RM10_PIG	1.03	0.93	1.11	0.81	1.13	0.88	0.88
tr|F1RZR6|F1RZR6_PIG	1.03	1.14	0.95	1.03	1.1	1.02	1.07
tr|Q001C6|Q001C6_PIG	0.98	0.94	1.01	1.1	1.1	1.13	1.03
tr|F1SUK2|F1SUK2_PIG	1.09	1.06	1.03	1.11	1.09	1.05	1.13
tr|I3LH65|I3LH65_PIG	1.07	1.36	0.98	1.01	0.96	0.83	0.93
tr|F1SAI4|F1SAI4_PIG	0.93	1	0.95	0.85	0.92	0.77	0.63
tr|F1SPH1|F1SPH1_PIG	1.01	0.91	0.86	0.89	0.8	0.87	0.93
tr|I3LQZ7|I3LQZ7_PIG	0.96	0.82	0.74	0.87	0.79	0.75	0.78
tr|K7GQ61|K7GQ61_PIG	1.01	0.9	0.77	0.74	0.91	1	1
tr|F1S564|F1S564_PIG	1.08	1.04	1.08	0.97	1.05	0.98	0.89
tr|F1S7W0|F1S7W0_PIG	0.93	0.94	0.87	0.84	0.89	0.85	0.84
tr|F1SMI8|F1SMI8_PIG	1.08	1.01	1.28	1.12	1.21	1.12	1.58
tr|F1S8L9|F1S8L9_PIG	0.99	0.88	0.82	0.81	0.78	0.74	0.7
tr|I3LUD5|I3LUD5_PIG	1.02	1.11	0.91	0.93	1.03	1	0.97
tr|F1RGU1|F1RGU1_PIG	0.98	0.87	0.74	0.87	0.92	1.04	0.84
tr|F1S108|F1S108_PIG	1.11	1.01	1.06	1.02	0.92	0.85	0.98
tr|T2HWW6|T2HWW6_PIG	1.44	0.93	0.88	0.88	1.39	1.58	1.88
tr|I3LHY0|I3LHY0_PIG	0.97	0.97	1.14	0.86	0.94	0.92	0.93
tr|F1RKK2|F1RKK2_PIG	0.99	1.35	1.31	1.33	1.46	1.51	1.4
tr|F1RUH7|F1RUH7_PIG	0.95	1.57	1.12	1.57	1.16	1.26	2.07
tr|K9J4R6|K9J4R6_PIG	1	0.97	0.91	0.98	1.13	1.17	1.39
tr|F1SJU4|F1SJU4_PIG	0.94	0.99	0.82	0.93	0.93	1.03	0.95
tr|I3LTR9|I3LTR9_PIG	1.07	0.9	0.85	0.85	0.91	1	1.02
tr|F1RIB4|F1RIB4_PIG	0.95	1.06	1.07	1.08	1.18	1.2	1.04
tr|L8B0Y6|L8B0Y6_PIG	0.97	1.03	1.24	1.19	1.01	0.95	1.05
tr|I3LD74|I3LD74_PIG	1.06	0.94	0.88	0.91	0.88	0.87	0.98
tr|I3LJ48|I3LJ48_PIG	0.94	1.02	0.92	0.92	1.02	0.85	0.91
tr|I3LPH5|I3LPH5_PIG	0.98	0.78	0.73	0.68	0.74	0.69	0.65
tr|K9J4M6|K9J4M6_PIG	1.09	1	1.14	1.08	1.26	1.14	1.04
tr|I3LHK8|I3LHK8_PIG	1	1.11	1.07	1.24	1.35	1.21	1.43
tr|F1SSS8|F1SSS8_PIG	1.04	1.3	0.96	0.94	1.05	0.88	1.03
tr|A0A0K1TQQ7|A0A0K1TQQ7_PIG	1	1	1.17	0.95	0.97	0.94	1.04
sp|P24540|ACYP1_PIG	1.02	0.92	0.92	1.04	1.05	1.09	0.94
tr|F1S2N4|F1S2N4_PIG	0.9	0.78	0.8	0.87	0.87	0.71	0.78
tr|K9IVR2|K9IVR2_PIG	1.02	0.99	1.1	1.07	1.13	1.12	1.29
tr|Q9TUF6|Q9TUF6_PIG	1.03	0.88	0.85	0.76	0.92	0.94	1.08
tr|F1SBI1|F1SBI1_PIG	1.02	0.96	0.9	0.94	0.8	0.78	0.76
tr|F1SA60|F1SA60_PIG	0.92	1.15	1.05	0.97	0.97	0.87	0.94
tr|F1RGG8|F1RGG8_PIG	1.25	1.02	1.05	1.12	0.99	1.14	1.17
tr|K7GNQ2|K7GNQ2_PIG	1.08	0.92	1.06	0.86	0.83	0.85	0.81
tr|F1S300|F1S300_PIG	1.05	0.93	0.96	1	0.94	0.94	0.94
tr|Q1HBI1|Q1HBI1_PIG	1.04	0.9	0.76	0.78	0.79	0.75	0.88
tr|Q6UJZ1|Q6UJZ1_PIG	0.93	1.3	1.15	1.5	1.35	1.66	1.3
tr|F1S4H0|F1S4H0_PIG	0.96	1.01	0.94	0.94	0.92	0.91	0.9
tr|F1S3I9|F1S3I9_PIG	0.94	0.84	0.77	1.29	0.9	1.24	0.73
tr|I3L7I0|I3L7I0_PIG	1.06	0.97	1.06	1.08	0.95	0.88	0.89
tr|F1S7E0|F1S7E0_PIG	1.05	0.97	0.95	0.9	0.9	0.98	0.95
tr|K7GNM1|K7GNM1_PIG	1.12	1.21	1.56	1.31	1.27	1.41	1.3
tr|F1SUZ2|F1SUZ2_PIG	1	1	0.89	1	0.93	0.94	0.94
tr|F1SQ89|F1SQ89_PIG	1	0.97	0.79	0.91	0.98	1.01	0.85
tr|K7GRJ5|K7GRJ5_PIG	0.98	1.19	1.09	1.15	1.16	1.13	0.99
tr|F1RX99|F1RX99_PIG	1.03	0.94	0.95	0.96	0.86	0.85	0.86
tr|Q53DY7|Q53DY7_PIG	0.82	0.75	0.84	0.73	1.2	1.69	0.67
sp|Q9GLV6|DDX58_PIG	1.17	1.01	0.8	0.84	0.98	1.02	1.19
tr|F1S3E0|F1S3E0_PIG	1.05	0.88	0.84	0.76	0.88	0.86	0.98
tr|K9IVF4|K9IVF4_PIG	1.03	0.97	0.93	0.92	1.03	0.98	0.96
tr|Q00P28|Q00P28_PIG	1.1	0.71	0.62	0.62	0.81	0.89	1.08
sp|F1RQM2|AGM1_PIG	1.06	1	0.97	1.08	0.94	0.94	0.79
tr|F1S622|F1S622_PIG	0.98	1.03	0.97	0.98	1.07	1.18	1.08
tr|F1RZB0|F1RZB0_PIG	0.97	1.2	1.06	0.94	1.01	1	1.1
tr|Q19PY1|Q19PY1_PIG	1.05	0.98	0.98	0.89	0.99	1.02	0.82
tr|F1SCQ4|F1SCQ4_PIG	1.01	0.84	0.65	0.63	0.76	0.8	0.64
tr|F1SR72|F1SR72_PIG	0.95	0.84	0.86	0.85	0.76	0.71	0.75
tr|B8XTR1|B8XTR1_PIG	1	1.27	1.2	1.01	1.23	1.11	1.06
tr|F1S5H7|F1S5H7_PIG	1.01	1.01	0.87	0.94	0.92	1.04	0.81
tr|K7GMR7|K7GMR7_PIG	0.99	1.05	1.02	1.11	1.35	1.3	1.13
tr|Q06AA0|Q06AA0_PIG	0.81	0.64	0.46	0.5	0.51	0.58	0.58
tr|F1S2G5|F1S2G5_PIG	0.93	0.97	0.83	0.85	0.87	0.75	0.82
tr|D6QST6|D6QST6_PIG	1.04	0.93	0.77	0.81	0.83	0.85	0.9
tr|F1SQ40|F1SQ40_PIG	1.16	1.04	1.08	1.09	1.1	1.04	1.07
tr|Q8HX75|Q8HX75_PIG	0.82	1.09	1.22	1.2	2.23	1.5	3.69
sp|Q8MIZ3|DCPS_PIG	1.04	0.96	1.04	0.97	0.97	0.97	0.98
tr|F1S605|F1S605_PIG	1.01	0.95	0.91	0.79	0.76	0.76	0.66
tr|F1RF11|F1RF11_PIG	0.96	1.14	1.06	1.12	1.12	1.16	1.07
tr|K7GQI7|K7GQI7_PIG	1.09	0.88	0.99	0.98	0.9	0.83	0.72
tr|D0G6Y0|D0G6Y0_PIG	0.98	0.97	0.9	0.98	0.82	0.91	0.92
tr|I3LQ28|I3LQ28_PIG	1.03	0.74	0.83	0.71	0.77	0.68	0.81
tr|K9IVK2|K9IVK2_PIG	1.02	1.04	0.98	0.93	0.92	0.89	0.95
tr|I3LT90|I3LT90_PIG	0.99	0.95	0.89	0.93	0.96	0.95	0.86
tr|I3L997|I3L997_PIG	0.95	0.92	0.84	0.95	0.94	1	0.82
tr|F1S325|F1S325_PIG	1.01	1.13	1.09	0.99	1.08	1.08	1.02
tr|K9IWC7|K9IWC7_PIG	1.1	1.04	0.92	1.08	0.99	0.99	1.04
tr|I3LDW9|I3LDW9_PIG	1.04	0.95	0.95	1.08	1	0.92	0.9
tr|F1S192|F1S192_PIG	0.94	0.94	0.87	0.81	0.86	0.81	0.82
sp|O19062|CRP_PIG	1.12	0.98	0.81	0.68	0.81	0.62	0.71
tr|F1RSG8|F1RSG8_PIG	0.97	0.92	0.97	0.96	0.95	1.04	1
tr|F1SNC6|F1SNC6_PIG	0.88	0.92	0.82	0.81	0.82	0.91	0.86
tr|K7GT02|K7GT02_PIG	0.99	0.91	0.92	0.98	0.96	0.92	0.94
tr|F1S4G6|F1S4G6_PIG	1.02	0.97	0.99	0.86	0.75	0.75	0.75
tr|F1RYT3|F1RYT3_PIG	1.13	1.07	1.17	1.01	1.11	1.07	1.05
tr|F1SNX8|F1SNX8_PIG	1.15	1.11	1.09	1.16	1.14	1.15	1.04
tr|F1SM81|F1SM81_PIG	1.06	0.98	0.91	0.94	0.97	0.94	1.02
tr|F1RHL2|F1RHL2_PIG	0.9	0.87	0.91	0.95	1.04	0.95	1.02
tr|M3TYI1|M3TYI1_PIG	0.99	0.95	0.89	1	0.95	0.97	1.1
tr|A0A0H4IRA9|A0A0H4IRA9_PIG	1.05	0.96	0.9	1.02	1.05	0.86	0.93
tr|L8B139|L8B139_PIG	0.97	1.02	1.27	1.07	1.11	1.11	1.09
tr|F2Z501|F2Z501_PIG	1.13	0.96	0.81	0.83	0.91	0.9	1
tr|F2Z5H3|F2Z5H3_PIG	0.99	1.09	0.97	0.95	1.01	0.91	1.01
tr|F1STB2|F1STB2_PIG	0.97	1.01	0.9	0.87	0.82	0.81	0.86
tr|I3LAA4|I3LAA4_PIG	1	1.07	0.9	0.91	1.23	0.95	0.87
sp|A5A761|SFXN1_PIG	1.15	1.06	1.14	1.09	1.03	0.99	1.13
tr|I1SNT7|I1SNT7_PIG	0.97	0.83	0.78	0.74	0.85	0.82	0.73
tr|F1SIF2|F1SIF2_PIG	1.09	0.88	1.03	1.02	0.99	0.93	0.96
tr|I3LR69|I3LR69_PIG	0.61	0.5	0.48	0.36	0.61	1.27	0.42
tr|F2Z542|F2Z542_PIG	0.98	1.04	0.97	0.98	1	1.01	0.94
tr|I3LDC3|I3LDC3_PIG	1.1	0.98	0.79	0.63	0.7	0.64	0.87
sp|P16293|FA9_PIG	0.96	1.05	1.26	1.17	1.17	1.22	1.33
tr|K7GS54|K7GS54_PIG	1.15	0.87	0.82	0.85	0.85	0.81	0.84
tr|F1SGR0|F1SGR0_PIG	1.03	1.02	1.11	0.97	1.03	0.96	0.97
tr|F1RFY2|F1RFY2_PIG	1.07	0.88	0.76	0.86	0.85	0.96	0.97
tr|F1RVH5|F1RVH5_PIG	0.95	0.94	0.99	1.02	0.83	0.83	0.78
sp|Q007T0|SDHB_PIG	0.97	0.86	0.74	0.79	0.8	0.84	0.96
tr|F1SSL6|F1SSL6_PIG	1.05	1.02	0.93	0.89	0.95	0.97	1
tr|F1SR61|F1SR61_PIG	0.88	0.87	0.99	0.8	0.87	0.9	0.79
tr|I3LFC4|I3LFC4_PIG	0.95	0.93	0.88	0.84	0.88	0.91	0.93
tr|F1SSM7|F1SSM7_PIG	0.89	0.95	0.91	0.83	0.8	0.89	0.93
tr|F1SJF9|F1SJF9_PIG	0.98	0.88	0.77	0.77	0.74	0.8	0.88
tr|F1STC1|F1STC1_PIG	1.07	0.99	1.01	0.92	0.94	0.9	0.89
tr|F1SK45|F1SK45_PIG	1.05	0.98	0.85	0.87	0.99	0.95	1.03
tr|F1SE81|F1SE81_PIG	1.05	1.04	0.96	1.02	0.99	0.86	0.81
tr|F1RHE6|F1RHE6_PIG	1.05	1.02	1.01	1.01	1.14	1.15	1.09
tr|F1S087|F1S087_PIG	1.06	0.92	1.01	1.06	1.02	1.02	0.96
tr|F2Z521|F2Z521_PIG	0.98	0.87	0.88	0.84	0.9	0.86	0.82
tr|A7VK01|A7VK01_PIG	1.63	0.88	0.78	0.76	0.92	0.95	1.27
tr|I3LQD7|I3LQD7_PIG	0.97	0.97	0.94	0.9	0.92	0.89	0.85
tr|F1RLQ2|F1RLQ2_PIG	0.4	0.77	0.8	0.66	0.72	1.35	0.52
tr|F1RM45|F1RM45_PIG	1.06	0.95	1.21	1.08	1.14	1.01	1.02
tr|F1SAC1|F1SAC1_PIG	0.97	0.78	0.65	0.71	0.74	0.8	0.91
tr|Q8WNW5|Q8WNW5_PIG	1.03	1.05	1.07	1.16	1.18	1.18	1.06
tr|F1SL74|F1SL74_PIG	1.01	0.94	0.88	0.87	0.8	0.89	0.84
tr|Q2EHH8|Q2EHH8_PIG	1.04	0.97	1	0.97	0.99	0.97	1.02
tr|F1RGI2|F1RGI2_PIG	1.01	1	0.99	0.91	1.04	0.83	0.85
tr|F1SQ52|F1SQ52_PIG	1.01	0.92	0.94	0.94	0.86	0.92	0.78
tr|I3LUM9|I3LUM9_PIG	1.01	0.82	0.9	0.9	0.86	0.87	0.91
tr|I3LVS7|I3LVS7_PIG	1.04	0.89	0.97	1.03	1.01	1.07	0.97
tr|F1RGA7|F1RGA7_PIG	1.05	0.93	1	0.92	0.95	0.9	0.87
tr|I3LK43|I3LK43_PIG	1.03	0.83	0.78	0.79	0.96	0.77	0.88
tr|F1S0M9|F1S0M9_PIG	0.98	0.93	0.92	0.89	0.85	0.88	0.77
tr|I3LQU0|I3LQU0_PIG	0.99	0.93	0.91	1.02	0.87	0.94	0.85
tr|K7GPJ4|K7GPJ4_PIG	1.01	1.02	0.94	0.89	0.94	0.92	0.95
tr|F1S8Z3|F1S8Z3_PIG	1.07	1.14	1.18	1.07	1.09	1.13	1.1
tr|I3L5H6|I3L5H6_PIG	0.97	0.91	0.86	0.83	0.88	0.81	0.86
tr|F1S0L6|F1S0L6_PIG	1.08	0.93	0.92	1	1.13	0.96	1.01
tr|F1S3W2|F1S3W2_PIG	0.89	0.76	0.67	0.7	0.76	0.67	0.67
tr|Q6QAS1|Q6QAS1_PIG	1.12	1.1	0.84	0.63	0.78	0.64	0.64
tr|F1RSB0|F1RSB0_PIG	0.99	0.98	0.85	0.77	1.01	0.88	0.98
tr|B0LXK8|B0LXK8_PIG	1.06	0.9	0.81	0.81	0.94	0.93	0.95
tr|F1SMW9|F1SMW9_PIG	1.03	0.99	0.98	0.96	0.97	0.97	0.94
tr|E3UV40|E3UV40_PIG	0.99	0.92	0.92	0.9	1.08	0.99	0.87
tr|A4IE76|A4IE76_PIG	0.97	0.96	0.92	0.92	0.93	0.89	0.92
sp|Q29036|DAD1_PIG	1.08	1.09	1.02	1.02	0.91	0.99	0.92
tr|I3LK74|I3LK74_PIG	1.13	1.07	1.13	0.97	0.99	0.89	0.87
sp|P27917|APOC3_PIG	0.68	0.96	1.23	1.57	1.44	1.24	1.7
tr|J9JIL3|J9JIL3_PIG	0.99	1.04	0.75	0.77	0.63	0.66	0.6
tr|A1X898|A1X898_PIG	1.18	1.01	1.08	1.1	0.9	0.81	0.73
tr|F4ZS18|F4ZS18_PIG	1.09	1.05	1.06	1.03	0.94	0.98	1.04
sp|A5GFN6|RAEL1_PIG	1.03	1.02	0.96	1.03	1.08	1.1	1.09
tr|F1RHH4|F1RHH4_PIG	1.03	0.95	0.95	0.9	0.91	0.87	0.85
tr|A5A755|A5A755_PIG	0.97	1.01	0.93	0.98	1.02	1.15	0.97
tr|F1RZN9|F1RZN9_PIG	0.83	0.88	0.71	0.8	0.83	1.08	0.88
tr|F1S962|F1S962_PIG	1.09	1.1	1.2	1.04	0.92	0.89	1.01
tr|I3L7Q4|I3L7Q4_PIG	0.93	0.84	0.86	0.77	0.85	0.68	0.75
tr|M3V851|M3V851_PIG	0.96	0.91	0.91	0.71	0.77	0.81	0.79
tr|W6D796|W6D796_PIG	0.97	1	0.94	0.88	0.91	0.68	0.71
tr|F1RYA1|F1RYA1_PIG	1.02	0.98	0.85	0.89	0.93	0.92	0.89
tr|J9JIL5|J9JIL5_PIG	1.06	1.05	0.91	0.93	1.01	0.96	0.91
sp|P79385|MFGM_PIG	1.12	1.11	1.03	1.01	1.16	1.07	1.15
sp|P41367|ACADM_PIG	1.06	1.04	1.01	1.07	1.01	0.94	0.96
tr|F1RXG9|F1RXG9_PIG	0.97	0.87	1.56	2.29	0.83	0.99	0.88
tr|K7GNJ7|K7GNJ7_PIG	1.01	0.92	0.87	0.89	0.88	0.88	0.79
tr|I3LLQ7|I3LLQ7_PIG	1.02	1.01	1.07	1.04	1.03	1.02	0.83
tr|F1SL07|F1SL07_PIG	1.04	0.96	0.94	0.87	0.98	0.93	1.12
tr|F1RYI8|F1RYI8_PIG	0.97	0.97	1.1	0.96	0.81	0.82	0.73
tr|F1RY44|F1RY44_PIG	0.81	0.72	0.43	0.4	0.42	0.36	0.35
tr|F1RMD6|F1RMD6_PIG	0.96	0.92	0.97	0.94	0.93	0.91	0.86
tr|F1RWI8|F1RWI8_PIG	1.08	1.05	1.06	0.99	0.92	0.93	0.95
tr|F2Z5E6|F2Z5E6_PIG	0.97	0.83	0.69	0.8	0.78	0.73	0.83
tr|I3LEI8|I3LEI8_PIG	1.01	0.88	0.9	0.93	0.95	1	0.91
sp|A4Z6H1|PURA2_PIG	1	0.94	0.95	0.98	0.96	0.96	1.09
sp|P0C5I2|GMPPB_PIG	1.04	1	1.07	1.06	1.02	1.1	1.02
tr|F1RZH4|F1RZH4_PIG	1.02	0.84	0.8	0.82	0.78	0.83	0.74
tr|I3L6Y6|I3L6Y6_PIG	1	0.9	0.96	0.98	0.96	1.03	0.88
tr|I3L5W3|I3L5W3_PIG	0.78	1	0.9	0.86	0.78	0.84	0.81
tr|F1RYY5|F1RYY5_PIG	1.03	1.11	0.94	1.02	1.26	0.93	1.17
tr|F1SBR6|F1SBR6_PIG	0.99	0.98	0.94	0.99	0.94	0.99	1.05
tr|F1SGS6|F1SGS6_PIG	0.97	0.83	0.73	0.66	0.69	0.8	0.74
tr|F1S5S7|F1S5S7_PIG	0.98	0.91	0.89	0.82	0.76	0.7	0.88
tr|B6V8C7|B6V8C7_PIG	0.99	0.98	0.94	0.96	0.88	0.83	0.89
tr|F1RZQ6|F1RZQ6_PIG	0.98	0.92	0.8	0.85	0.92	1.09	0.94
tr|F1S155|F1S155_PIG	1.09	1.16	1.1	1.15	1.01	1.08	1.02
tr|I3LF57|I3LF57_PIG	1.06	0.98	1.15	1	0.86	1.02	0.89
tr|Q7IIB9|Q7IIB9_PIG	0.46	0.82	0.32	0.72	0.73	0.6	0.29
tr|I3LIM2|I3LIM2_PIG	1.01	1.05	0.86	0.98	0.93	0.88	0.87
tr|I3L6R1|I3L6R1_PIG	1.23	1.12	1	1.22	1.14	1.01	0.87
tr|I3L695|I3L695_PIG	0.98	0.91	1.15	1.17	1.16	1.14	1.04
tr|F1SUT0|F1SUT0_PIG	0.98	0.89	0.9	0.91	0.89	0.92	0.96
tr|F1S833|F1S833_PIG	1	0.9	0.82	0.87	0.84	0.83	0.87
tr|F1S8G6|F1S8G6_PIG	1.08	0.98	0.93	0.86	1.03	0.89	0.86
tr|A5GFQ9|A5GFQ9_PIG	1.06	0.97	0.96	0.91	0.94	0.85	0.81
tr|F2Z5S7|F2Z5S7_PIG	0.96	0.87	0.81	0.85	0.82	0.92	0.86
tr|I3LUL5|I3LUL5_PIG	1	0.89	0.84	0.92	0.98	1.07	0.94
tr|I3LC26|I3LC26_PIG	1.03	1.05	1.11	1.15	1.09	1.2	1.1
tr|A5D9J1|A5D9J1_PIG	1.06	0.97	0.92	0.88	0.92	1.12	1.01
tr|F1S4E0|F1S4E0_PIG	1.36	0.97	1.04	1.1	1.47	2.48	2.21
tr|I3L660|I3L660_PIG	0.91	0.72	0.57	0.65	0.82	0.77	0.63
tr|I3LM15|I3LM15_PIG	0.98	1.01	0.9	0.94	0.97	0.88	0.89
tr|F1S3H9|F1S3H9_PIG	1.04	1.16	1.3	1.03	1.14	1.14	1.01
tr|F1RKU4|F1RKU4_PIG	1.1	0.88	1.02	0.97	0.98	0.94	0.85
tr|F1SB33|F1SB33_PIG	1.06	1.05	0.96	0.94	0.95	0.99	0.88
tr|I3LS16|I3LS16_PIG	0.97	0.86	0.74	0.79	0.73	0.76	0.82
tr|I3LEF9|I3LEF9_PIG	1.02	0.85	0.92	0.74	0.69	0.78	0.72
tr|F1SE65|F1SE65_PIG	0.91	0.91	0.82	0.8	0.89	0.81	0.82
tr|F2Z561|F2Z561_PIG	1.03	0.84	0.91	0.91	0.93	0.8	0.7
tr|F2Z530|F2Z530_PIG	1.03	0.81	0.77	0.69	0.82	0.76	0.75
tr|F1RP05|F1RP05_PIG	1.12	0.89	0.87	0.91	0.87	0.89	0.86
tr|I3LPP4|I3LPP4_PIG	1.07	0.96	0.9	0.82	0.83	0.82	0.81
tr|F1SPI1|F1SPI1_PIG	1.08	1.04	1.03	1.05	0.98	0.93	0.88
tr|F1S8E9|F1S8E9_PIG	0.96	0.94	0.95	0.94	0.89	0.85	0.89
tr|I3LSM7|I3LSM7_PIG	1.04	0.97	0.91	0.84	0.83	0.89	1.06
tr|F1RMH8|F1RMH8_PIG	0.82	0.75	0.72	0.82	0.71	0.82	0.88
tr|I3L812|I3L812_PIG	0.97	1	0.94	0.91	1.04	1.05	0.92
tr|F1RRW8|F1RRW8_PIG	0.92	0.93	0.82	0.83	0.98	0.97	0.79
tr|F1SDQ2|F1SDQ2_PIG	0.62	0.68	0.69	0.71	1.08	0.87	0.56
tr|F1RTV5|F1RTV5_PIG	0.95	0.85	0.86	0.83	1.06	0.9	0.78
sp|Q06AB3|UCHL3_PIG	1.08	0.95	0.9	0.82	1.05	0.95	1.03
tr|F1SPG5|F1SPG5_PIG	0.89	0.85	0.9	0.95	0.97	1.05	0.95
tr|F1SJ86|F1SJ86_PIG	0.95	1.18	0.98	1.06	1.07	1.1	1.04
tr|I3LQI9|I3LQI9_PIG	0.96	0.89	0.75	0.76	1.05	1.02	0.78
tr|F1RYT5|F1RYT5_PIG	1.04	0.9	0.96	0.92	1.09	0.93	1.08
tr|F1SJ93|F1SJ93_PIG	1.1	1.01	1.07	1.08	1.05	1.01	0.92
tr|A0A0A7HF29|A0A0A7HF29_PIG	0.97	1.14	0.93	0.94	0.73	0.83	1.06
tr|F1RN71|F1RN71_PIG	1.09	0.94	0.93	1.02	1.05	0.92	0.92
tr|K7GLA8|K7GLA8_PIG	1.03	1.02	0.9	0.96	0.95	0.93	0.83
tr|M3VK17|M3VK17_PIG	1.03	1.09	1.12	1.1	1.04	1.01	1
tr|I3LGQ4|I3LGQ4_PIG	0.97	0.9	0.82	0.89	0.87	0.84	0.83
tr|F1RU38|F1RU38_PIG	0.99	0.92	0.89	0.96	0.92	0.85	0.78
tr|F1SLG9|F1SLG9_PIG	1.07	0.95	1.01	0.99	0.98	0.93	0.85
tr|F1S610|F1S610_PIG	1.05	0.98	0.86	0.89	0.8	0.75	0.66
tr|F1RZV7|F1RZV7_PIG	1.04	0.88	0.9	0.92	1.08	1.13	1.11
tr|F1SCR9|F1SCR9_PIG	0.98	0.92	1.06	0.9	0.81	0.71	0.74
tr|F1RZ24|F1RZ24_PIG	0.98	1.03	0.85	0.88	0.81	0.9	0.8
tr|A8DSD5|A8DSD5_PIG	1.23	0.97	1.08	1.1	1.26	1.52	1.51
tr|F2Z514|F2Z514_PIG	0.96	0.92	0.73	0.84	0.85	0.9	0.99
tr|F1RL81|F1RL81_PIG	1.18	0.92	1.11	1.01	0.94	1.04	0.88
tr|F1SSS6|F1SSS6_PIG	0.65	0.66	0.54	0.66	1.38	1.46	0.49
sp|Q5ISC6|HEBP1_PIG	1.12	1.06	0.9	0.9	1.11	1.06	1.11
tr|F2Z5V3|F2Z5V3_PIG	0.99	0.88	0.87	0.86	0.92	0.9	0.89
tr|D0G6X8|D0G6X8_PIG	1.01	1.01	0.81	0.85	0.9	0.88	0.94
tr|F1SNA8|F1SNA8_PIG	1.01	1.03	0.99	1.06	0.93	0.95	0.93
tr|F1RNS8|F1RNS8_PIG	1.18	1.07	1.24	1.26	1.07	1.23	1.05
tr|I3LDY2|I3LDY2_PIG	0.98	0.93	0.92	0.87	0.89	0.85	0.89
sp|Q75QW1|EPCAM_PIG	0.96	1.05	1.07	1.14	1.22	0.78	0.85
tr|F1RXD5|F1RXD5_PIG	1.03	1.02	0.95	0.9	0.94	0.94	0.9
tr|F1SKK1|F1SKK1_PIG	0.88	0.79	0.71	0.72	0.85	0.73	0.65
tr|Q8HYZ5|Q8HYZ5_PIG	1.02	1.01	1.04	0.82	0.97	1	0.69
tr|I3LNN1|I3LNN1_PIG	0.99	0.88	0.86	0.83	0.9	0.84	0.85
tr|Q6UV40|Q6UV40_PIG	1.1	0.99	1.04	0.93	0.97	1.08	1.09
tr|F2Z5N8|F2Z5N8_PIG	0.97	1	0.95	0.83	0.95	0.93	0.99
tr|Q7YS28|Q7YS28_PIG	0.94	1.01	0.87	0.86	0.78	0.79	0.77
tr|F1RL93|F1RL93_PIG	0.85	0.94	0.84	0.76	0.82	0.68	0.62
tr|I3L8K2|I3L8K2_PIG	1.06	1.11	1.03	0.95	1.09	0.9	1.17
tr|F1SB55|F1SB55_PIG	0.89	0.86	0.82	0.77	0.87	0.86	0.86
sp|Q9XSD9|PGS2_PIG	0.92	0.89	0.91	1	0.98	1.05	1.13
tr|E7CR03|E7CR03_PIG	1.1	1.06	1.09	1.06	1.14	1.12	1.13
tr|F1SJ46|F1SJ46_PIG	1.03	0.95	0.99	1.27	0.98	0.79	0.84
tr|F1SGZ8|F1SGZ8_PIG	1.09	0.93	0.96	0.92	0.84	0.86	0.79
sp|P02632|S100G_PIG	0.95	1.32	1.3	0.93	0.94	1.05	1.25
tr|I3L5Z1|I3L5Z1_PIG	0.96	1.01	1.04	0.9	0.89	0.9	0.86
tr|F1RK18|F1RK18_PIG	0.92	0.85	0.87	0.83	1	0.92	0.75
tr|F2Z5F1|F2Z5F1_PIG	1.12	0.95	0.82	0.8	1.01	0.89	0.87
tr|F1S6H6|F1S6H6_PIG	0.92	0.98	0.96	0.87	0.89	0.79	0.74
tr|K7GLW0|K7GLW0_PIG	1	1.15	1.35	1.16	1.47	1.17	1.18
tr|F1SJ71|F1SJ71_PIG	1.03	0.83	1.09	0.71	0.96	0.96	0.67
tr|F1SBY8|F1SBY8_PIG	1.05	1.02	1.05	1.08	1.24	1.18	1.37
tr|F1SAJ5|F1SAJ5_PIG	0.98	0.96	0.95	0.93	0.98	0.96	0.93
tr|F6JTE1|F6JTE1_PIG	1.02	0.98	0.92	0.97	0.98	0.85	0.92
tr|F1SP14|F1SP14_PIG	1.38	0.87	0.95	1.06	1.06	0.72	1.17
tr|F4NA28|F4NA28_PIG	1.02	1.05	1.25	1.19	1.16	1.14	1.1
tr|F1S750|F1S750_PIG	0.99	1.16	0.93	1.16	1.07	1.05	1.05
tr|F1RYY0|F1RYY0_PIG	0.98	0.98	1	1.01	0.86	0.95	0.84
tr|F1S4D7|F1S4D7_PIG	1.22	0.97	0.94	1.08	1.44	2.73	2.59
tr|I3L7S7|I3L7S7_PIG	0.88	0.77	0.72	0.72	0.93	0.73	0.7
tr|F1SGV6|F1SGV6_PIG	1.09	1.2	0.99	1	1.07	1.05	1.12
tr|F1S9K1|F1S9K1_PIG	1.07	1.2	0.95	1.13	1.03	1.01	1.22
tr|I3L8R1|I3L8R1_PIG	0.91	1.04	1.15	1.11	1.11	1.3	1.09
tr|F1SJ68|F1SJ68_PIG	0.96	0.94	1.07	1.11	0.94	1.05	0.99
tr|I3L7K2|I3L7K2_PIG	0.93	1	0.88	0.94	1.15	1.07	1.11
tr|I3LTN6|I3LTN6_PIG	0.94	0.91	0.78	0.83	0.83	0.8	0.81
sp|P62863|RS30_PIG	1.1	1	1.01	0.9	0.84	0.88	0.96
tr|F1SAS2|F1SAS2_PIG	1.06	1.04	1.15	1.28	0.97	1.08	0.99
tr|F2Z5K5|F2Z5K5_PIG	0.72	0.56	0.61	0.55	1.3	1.45	0.5
tr|O77773|O77773_PIG	0.96	0.95	0.94	1.02	1.09	1.01	0.94
tr|F1ST73|F1ST73_PIG	1.03	1.09	0.99	0.92	0.98	0.93	1
tr|F1S715|F1S715_PIG	0.94	0.86	0.95	0.98	0.86	0.84	1.04
tr|F1S3T8|F1S3T8_PIG	0.86	1.08	0.75	0.88	0.79	0.85	0.94
tr|F1SJR4|F1SJR4_PIG	0.96	1	1.15	0.9	0.98	0.91	0.83
tr|F1S9R6|F1S9R6_PIG	0.99	0.85	0.85	1.02	0.71	0.73	0.7
tr|F1S1X4|F1S1X4_PIG	0.99	1.04	0.84	0.86	0.83	0.88	0.92
tr|Q29248|Q29248_PIG	0.94	1.01	1.69	2.72	0.92	0.97	0.99
tr|F1RRT3|F1RRT3_PIG	1.19	1	0.97	0.98	1.2	1.06	1.07
tr|I3LV69|I3LV69_PIG	1.19	1.05	1.23	1.16	0.95	1.09	0.89
tr|I3LDA4|I3LDA4_PIG	1.05	1.03	1.15	1.22	1.08	1.07	1.04
tr|C3UP60|C3UP60_PIG	1.11	0.93	0.79	0.9	1.01	0.89	1.55
tr|F8TEL5|F8TEL5_PIG	1.04	0.91	0.83	0.83	0.7	0.79	0.81
tr|F2Z5G5|F2Z5G5_PIG	0.99	0.99	0.89	0.94	1.04	1.04	0.96
tr|Q6QA25|Q6QA25_PIG	1.08	0.98	0.97	0.87	0.99	1.06	1.04
tr|Q19AZ5|Q19AZ5_PIG	0.97	1.02	5.96	1.12	2.53	2.64	1.05
tr|F1STK8|F1STK8_PIG	1.14	1.28	0.91	0.97	1.26	0.9	0.9
tr|I3LTQ6|I3LTQ6_PIG	1.01	1.17	1.03	1.1	0.97	0.99	0.96
tr|D0G0B3|D0G0B3_PIG	1	1.01	0.95	0.97	0.92	1.02	1.03
tr|F1SU78|F1SU78_PIG	0.86	0.92	0.84	0.72	0.93	0.76	0.91
tr|C3RZ98|C3RZ98_PIG	0.99	0.92	0.8	0.82	0.82	0.8	0.85
tr|F1SV59|F1SV59_PIG	1.02	0.93	0.88	0.89	0.88	1	0.85
tr|F1RPB7|F1RPB7_PIG	0.98	0.88	0.81	0.87	0.86	0.82	0.77
tr|M3VK13|M3VK13_PIG	0.96	0.91	0.85	0.92	0.94	0.99	1.01
tr|K9IVU5|K9IVU5_PIG	1.01	0.81	0.81	0.91	0.81	0.85	0.79
tr|F1SEH4|F1SEH4_PIG	1.01	0.85	0.71	0.89	0.52	0.6	0.57
tr|I3LQ54|I3LQ54_PIG	0.95	0.91	0.65	0.82	1	0.84	0.79
tr|F1RG44|F1RG44_PIG	1.14	0.93	1.03	1.13	1	0.9	1.14
tr|F1RZ71|F1RZ71_PIG	1.04	0.94	0.86	0.91	1	1	0.94
tr|I3L670|I3L670_PIG	0.73	0.58	0.73	0.68	0.65	0.74	0.79
tr|I3L8K1|I3L8K1_PIG	0.91	0.89	0.81	0.95	0.81	0.7	0.76
tr|F1SD78|F1SD78_PIG	0.96	1.31	0.95	0.89	1.01	0.92	0.91
tr|F1RM03|F1RM03_PIG	0.98	0.86	0.9	0.95	0.94	0.84	0.89
tr|I3LJ05|I3LJ05_PIG	0.97	0.96	0.8	0.93	0.87	0.98	1.13
tr|F1SFQ0|F1SFQ0_PIG	1.02	0.87	1.45	0.88	2.2	0.9	0.86
tr|F2Z5U6|F2Z5U6_PIG	1.02	1.16	1.03	1.2	1.12	1.01	1.18
sp|P06867|PLMN_PIG	0.88	1.37	1.49	1.63	1.04	1.35	1.27
tr|F1S268|F1S268_PIG	0.96	0.94	0.99	1.06	0.93	1	1.06
tr|F1RUR7|F1RUR7_PIG	1.01	1	0.91	0.82	0.92	0.86	0.83
tr|F1S6Z3|F1S6Z3_PIG	1	0.99	0.89	0.76	1	1.08	1.36
tr|F1RKC0|F1RKC0_PIG	1.06	1.03	0.95	1.03	0.94	1.04	0.9
tr|F1SCS0|F1SCS0_PIG	0.91	0.65	0.75	0.71	0.94	0.8	0.7
sp|Q52NJ4|ARL3_PIG	1	0.91	0.84	0.83	0.85	0.67	0.68
tr|K9J6K2|K9J6K2_PIG	1.01	1	1	1.13	1.18	1.08	1.02
tr|I3LJ73|I3LJ73_PIG	1.06	0.98	0.8	0.82	1.02	1.03	0.95
sp|Q04967|HSP76_PIG	1.11	1.06	0.8	0.76	0.82	0.76	0.72
tr|F1RH59|F1RH59_PIG	0.97	0.94	0.86	0.82	0.93	0.92	0.88
tr|F1SF93|F1SF93_PIG	1.05	1.01	1	0.96	0.91	0.92	0.96
tr|I3LAJ6|I3LAJ6_PIG	0.99	0.85	0.96	0.87	0.95	0.89	0.82
tr|F1SQW1|F1SQW1_PIG	1.01	0.75	0.74	0.65	0.85	0.71	0.65
tr|F1S9Y6|F1S9Y6_PIG	0.99	1.01	0.92	1.02	0.96	0.96	0.93
tr|F1SEN1|F1SEN1_PIG	1.02	1.28	2.28	1.77	1.69	1.69	1.67
tr|F1RQI7|F1RQI7_PIG	0.96	0.95	0.99	1.04	0.88	0.79	0.76
tr|L8B0S7|L8B0S7_PIG	1.03	1.12	1.25	1.31	1.13	1.08	1.14
tr|I3LB90|I3LB90_PIG	0.97	0.98	0.91	1	0.96	0.91	1.05
tr|I3L7S4|I3L7S4_PIG	0.77	0.79	0.65	0.77	0.68	0.79	0.71
sp|Q06AT0|HPCL1_PIG	1	0.92	0.88	0.75	0.85	0.83	0.73
tr|A0A0J9X291|A0A0J9X291_PIG	0.97	0.78	0.71	0.83	0.93	1.11	1.06
tr|F1SG10|F1SG10_PIG	0.98	1.01	0.98	1	1.13	1.05	1.12
tr|I3LUI5|I3LUI5_PIG	0.99	1	0.92	0.97	0.85	0.79	0.85
tr|I3L5T3|I3L5T3_PIG	1.01	0.88	0.89	0.85	0.89	0.87	0.87
tr|F1S1J9|F1S1J9_PIG	1.04	0.98	0.9	0.93	0.96	0.86	0.94
tr|F1RP42|F1RP42_PIG	1.04	1.04	0.83	0.97	1.12	1.03	1.22
tr|F1SKA8|F1SKA8_PIG	1.03	1.08	0.95	1.05	1.1	1.11	1.08
tr|Q8HYZ6|Q8HYZ6_PIG	1.12	0.93	0.97	0.93	0.92	0.89	0.77
tr|F1SN95|F1SN95_PIG	0.97	0.97	0.94	0.88	0.98	0.9	0.92
tr|F1SRR8|F1SRR8_PIG	0.95	1.01	1.14	0.95	1.17	1.2	1.02
tr|K7GST0|K7GST0_PIG	1.1	0.91	1.18	0.92	0.86	0.91	0.78
tr|K7GMF6|K7GMF6_PIG	1.12	0.83	0.9	0.95	1	1.17	1.21
tr|I3LLE3|I3LLE3_PIG	0.98	1.03	0.87	1	0.96	1.03	1.13
tr|F1SN51|F1SN51_PIG	0.93	0.76	0.74	0.68	0.83	0.99	0.9
tr|F1S9J9|F1S9J9_PIG	1.18	1.14	1.01	1.05	1.07	0.89	1.09
tr|B3F0B7|B3F0B7_PIG	0.99	0.8	0.72	0.72	0.78	0.71	0.65
tr|F1SB59|F1SB59_PIG	1.06	1.05	1.25	1.25	0.95	1.02	0.94
tr|F1SF95|F1SF95_PIG	0.97	0.86	0.86	0.87	0.94	0.89	0.9
tr|F1RIP4|F1RIP4_PIG	1.04	0.97	0.88	0.86	0.95	0.86	0.89
tr|Q95MF8|Q95MF8_PIG	1.13	1.07	1.42	1.05	0.87	0.86	0.95
tr|I3LRF8|I3LRF8_PIG	1.1	1.06	0.9	0.99	1.04	0.93	1.05
tr|I3LGC0|I3LGC0_PIG	1.02	0.98	0.86	0.92	1.22	1.04	1.03
tr|Q765P8|Q765P8_PIG	0.87	1.12	0.96	0.98	0.99	0.96	0.97
tr|F1RHN1|F1RHN1_PIG	0.99	1	1.1	0.98	1.02	0.92	1.01
tr|I3LGQ1|I3LGQ1_PIG	1	0.83	0.84	0.69	0.92	0.9	0.75
tr|I3LAT6|I3LAT6_PIG	0.94	1.04	0.89	0.88	0.81	0.77	0.78
tr|B7SU41|B7SU41_PIG	1.14	1.04	0.93	0.92	0.86	0.84	0.93
tr|F1S9N9|F1S9N9_PIG	1.04	0.98	1.01	1.14	1.05	1.08	1.28
tr|F2Z564|F2Z564_PIG	1.08	1.04	1.07	0.98	1.19	1.17	0.9
tr|F1RJ74|F1RJ74_PIG	1.08	0.98	0.83	0.94	0.85	0.84	0.86
tr|Q7JFN3|Q7JFN3_PIG	0.97	0.91	0.84	0.8	1.17	1.08	0.93
tr|F1STR1|F1STR1_PIG	1.21	0.98	1	1.13	1.22	1.09	1.73
tr|F1SIH5|F1SIH5_PIG	0.98	1.13	0.93	0.93	0.95	0.87	0.93
tr|Q5MX78|Q5MX78_PIG	1.17	0.45	0.64	0.7	0.73	0.49	0.88
tr|F1SAE9|F1SAE9_PIG	0.97	1.07	1.13	1.1	1.2	1.21	1.16
tr|F1SV45|F1SV45_PIG	0.99	0.87	0.89	0.84	0.95	0.87	0.89
tr|F1SCF1|F1SCF1_PIG	1	1.12	1.38	1.34	1.14	1.29	1.35
tr|F1RJJ3|F1RJJ3_PIG	1.02	0.98	1.07	1.07	1.17	1.03	0.96
tr|Q6QAQ0|Q6QAQ0_PIG	0.97	0.78	0.67	0.76	0.67	0.71	0.85
tr|F1S8P9|F1S8P9_PIG	1.03	1.02	0.91	1.04	1.04	1.05	1.08
tr|F1S210|F1S210_PIG	1.04	1.18	1.09	1.12	1.09	1.17	1.32
sp|P29269|MYL9_PIG	0.95	0.98	0.84	0.87	0.89	0.92	0.77
tr|F1RJH2|F1RJH2_PIG	1	0.94	0.85	0.84	0.88	0.88	1.02
tr|I3LAI3|I3LAI3_PIG	1	0.99	1.18	1.02	0.98	1.05	1.03
tr|I3LMN4|I3LMN4_PIG	0.94	1.08	0.94	0.99	0.84	0.98	0.96
tr|F1RP13|F1RP13_PIG	1	0.91	0.85	0.8	0.94	0.75	0.71
tr|F1RRR7|F1RRR7_PIG	1.06	1.13	1.14	1.17	1.35	1.16	1.15
tr|F1RFB4|F1RFB4_PIG	0.98	1.06	0.95	0.91	0.94	1.09	1.04
tr|I3L687|I3L687_PIG	0.98	0.94	0.85	0.85	0.86	1.06	0.86
tr|A5A768|A5A768_PIG	0.96	0.89	0.87	0.89	0.86	0.83	0.8
tr|F2Z5A8|F2Z5A8_PIG	1.02	0.92	0.9	0.95	1.05	0.96	1.01
tr|Q29574|Q29574_PIG	1.07	0.95	1.21	1.26	1.05	0.97	0.84
tr|F1S6G0|F1S6G0_PIG	0.99	0.87	0.82	0.97	0.86	0.84	0.92
tr|F1S0A3|F1S0A3_PIG	1.04	0.99	0.94	1.07	0.87	1.01	0.92
tr|F1RKF2|F1RKF2_PIG	0.84	1.24	0.98	1.07	1.23	0.94	1.11
tr|F1SQN4|F1SQN4_PIG	1.12	1.02	0.99	1.01	0.98	0.98	0.9
tr|F1SAT8|F1SAT8_PIG	0.96	1.07	0.98	1.01	1.02	1.03	1.11
tr|F1RKI9|F1RKI9_PIG	1	0.83	0.81	0.87	0.86	0.82	0.78
tr|F1SMQ7|F1SMQ7_PIG	1.21	0.97	1.12	0.99	0.98	0.96	0.97
tr|F8SIP2|F8SIP2_PIG	0.97	1.01	1	1.02	1.07	1.05	0.91
tr|F1STL6|F1STL6_PIG	1.02	1	1.01	1.01	1.12	1.02	0.93
tr|F1S935|F1S935_PIG	1.28	1.22	1.03	0.99	0.97	0.91	1.02
tr|F1SUZ5|F1SUZ5_PIG	0.91	0.85	0.77	0.7	0.65	0.63	0.56
tr|I3LI90|I3LI90_PIG	0.98	1.06	1.09	1.03	1.01	1.03	0.99
tr|D0G777|D0G777_PIG	1.12	1.09	0.94	0.93	0.87	0.88	0.96
tr|F1SHR2|F1SHR2_PIG	0.92	0.92	1.05	1.03	0.94	0.74	0.86
tr|A6M930|A6M930_PIG	0.98	0.92	0.79	0.79	0.89	0.8	0.73
tr|B3VKE8|B3VKE8_PIG	1.05	1.07	1.06	1.02	1.03	1.1	0.98
tr|F1S7L8|F1S7L8_PIG	1.01	0.98	1.02	1.28	1.2	1.17	1.17
tr|F1SU53|F1SU53_PIG	1.04	0.96	0.84	0.99	0.92	0.85	0.89
tr|F1RK74|F1RK74_PIG	0.99	0.88	0.89	0.85	0.77	0.72	0.75
tr|I3LIU8|I3LIU8_PIG	1.31	0.95	1.03	1.11	1.12	1.27	1.18
tr|Q56P20|Q56P20_PIG	1.06	0.95	0.94	0.91	0.91	0.91	0.95
tr|F1RT25|F1RT25_PIG	0.97	0.72	0.65	0.64	0.8	0.81	0.73
tr|I3LUM2|I3LUM2_PIG	1.03	0.76	0.8	0.8	0.96	1.21	0.77
tr|F1SIT4|F1SIT4_PIG	0.97	0.88	0.95	0.99	0.86	0.89	0.89
tr|F2Z5J1|F2Z5J1_PIG	0.94	0.85	0.83	0.76	0.85	0.88	0.86
tr|B7TY11|B7TY11_PIG	0.82	0.78	0.81	0.78	1.61	1.92	0.7
tr|L8B0U8|L8B0U8_PIG	1.05	1.06	1.37	1.14	1.14	1.13	1.03
tr|F2Z565|F2Z565_PIG	1.05	0.83	0.69	0.82	0.74	0.84	1.01
tr|I3LSJ4|I3LSJ4_PIG	1.11	0.96	1.01	0.98	1	1.04	0.94
tr|F1SKC4|F1SKC4_PIG	1.12	1.36	1.1	1.11	1.31	1.07	1.17
tr|I3LMJ8|I3LMJ8_PIG	0.98	0.9	0.83	0.91	0.79	0.89	0.86
tr|I3LC64|I3LC64_PIG	1.15	1.05	1.15	1.3	1.22	1.12	1.11
tr|F2Z5M9|F2Z5M9_PIG	1	0.98	0.9	0.99	0.84	0.88	0.85
tr|I3LU95|I3LU95_PIG	1	0.85	0.97	0.87	1	0.88	0.87
tr|A7E1T5|A7E1T5_PIG	0.91	0.75	0.72	0.84	0.93	0.86	0.85
tr|I3LH24|I3LH24_PIG	1	0.99	0.92	0.98	0.98	1.01	1.02
tr|F1RWZ2|F1RWZ2_PIG	1.08	0.98	0.97	1.26	1.07	0.97	1.07
tr|Q29227|Q29227_PIG	0.9	0.93	0.99	1.12	1.01	1.11	0.93
tr|D6QZ31|D6QZ31_PIG	1.02	0.97	0.98	0.94	0.99	1.03	0.75
tr|F1RT28|F1RT28_PIG	0.83	0.83	0.76	0.72	0.8	0.77	0.75
tr|I3LUR5|I3LUR5_PIG	1.03	1.01	1.08	0.99	0.96	1.13	1.22
tr|F4ZS20|F4ZS20_PIG	1.13	0.92	0.9	0.9	1.05	1.26	1.36
tr|D4P3C2|D4P3C2_PIG	0.9	0.87	0.81	0.84	0.9	0.85	0.83
tr|F1SA12|F1SA12_PIG	0.9	0.7	0.64	0.61	0.68	0.68	0.72
tr|K9IVS2|K9IVS2_PIG	0.92	1	0.92	0.98	0.97	0.84	0.92
tr|F1RK53|F1RK53_PIG	1.14	0.98	0.99	1.1	0.96	1.01	0.96
tr|I3LSV6|I3LSV6_PIG	0.9	0.9	0.85	0.82	0.8	0.83	0.72
sp|Q56P28|PRAF3_PIG	1.09	0.96	1.05	0.92	0.99	0.88	0.8
tr|I3LEB5|I3LEB5_PIG	0.99	1.13	1.3	1.34	1.18	1.41	1.53
tr|F1S9W5|F1S9W5_PIG	0.82	0.5	0.46	0.39	0.44	0.47	0.48
tr|Q69DL4|Q69DL4_PIG	1	0.86	0.8	0.76	0.95	0.95	1.46
tr|I3LLY4|I3LLY4_PIG	0.95	0.94	1.23	1.28	0.95	0.95	0.92
tr|I3LI44|I3LI44_PIG	1.27	1.11	0.94	0.78	1.21	1.33	1.48
sp|Q06AA3|RGN_PIG	1.05	0.88	0.95	1.16	0.81	0.84	0.75
tr|G1FJ20|G1FJ20_PIG	1.02	0.88	0.88	0.9	0.84	0.85	0.92
tr|F1SG00|F1SG00_PIG	0.81	0.93	0.75	0.81	0.8	0.95	1.57
tr|F1RMV5|F1RMV5_PIG	0.95	0.93	0.88	0.99	0.91	0.95	0.93
tr|B8XY19|B8XY19_PIG	0.99	1.06	0.78	0.99	0.85	1.1	0.91
tr|K7GPF5|K7GPF5_PIG	1.13	1.23	1.35	1.1	1.13	1.31	1.13
tr|F1RIE0|F1RIE0_PIG	1.08	1.12	0.99	1.09	1	1.05	1.08
tr|F1SSB1|F1SSB1_PIG	0.99	1.06	1.07	1.17	1.07	1.01	0.92
tr|F1SGD1|F1SGD1_PIG	1.05	0.92	0.92	0.9	0.92	1.01	0.83
tr|F1RN43|F1RN43_PIG	1.08	0.88	0.94	0.87	1.02	0.88	0.9
tr|L8B0V2|L8B0V2_PIG	1.05	1.1	1.31	1.07	1.23	1.17	1.68
tr|I3LAQ0|I3LAQ0_PIG	0.6	0.57	0.76	0.66	0.81	0.62	0.6
tr|A0SEH2|A0SEH2_PIG	0.67	0.69	0.83	1.13	1.05	0.46	0.74
tr|B6ICV1|B6ICV1_PIG	1.05	0.84	1.07	0.8	0.84	1.04	1.02
tr|F2Z5F9|F2Z5F9_PIG	1.11	1.11	1.13	1.12	1.17	1.06	1.11
tr|F1SI77|F1SI77_PIG	1.08	1.27	0.99	0.99	1.24	1.16	1.26
tr|F2Z568|F2Z568_PIG	0.73	0.62	0.61	0.66	0.62	0.64	0.61
tr|F1S912|F1S912_PIG	0.97	0.88	0.97	0.92	0.78	0.89	0.85
tr|F1S6G3|F1S6G3_PIG	0.89	1.08	0.84	0.93	1	1.13	0.86
tr|F1SCC6|F1SCC6_PIG	1.22	1.37	1.28	1.11	1.04	0.8	1.03
tr|F1RVE8|F1RVE8_PIG	0.98	0.99	0.87	0.92	0.93	0.78	0.92
tr|F1SH96|F1SH96_PIG	1.13	1.3	1.67	1.46	1.09	1.57	1.57
tr|F1SKQ9|F1SKQ9_PIG	1.03	0.98	0.92	0.87	1.02	0.95	1.02
tr|Q8SPT0|Q8SPT0_PIG	1	0.87	1	0.87	1.07	1.12	0.97
tr|K7GQF2|K7GQF2_PIG	0.94	1.15	0.99	1.04	0.99	1.1	1.12
tr|F1SRV9|F1SRV9_PIG	0.87	0.87	0.91	0.94	0.97	0.93	0.94
tr|F1S520|F1S520_PIG	1.05	1.01	0.94	0.93	0.98	1.03	0.99
tr|Q000H8|Q000H8_PIG	0.94	0.8	0.79	0.92	0.75	0.91	0.84
tr|F1SKD5|F1SKD5_PIG	1.08	0.97	0.89	0.83	0.86	0.92	0.92
tr|F2Z5I5|F2Z5I5_PIG	0.89	0.88	0.78	0.79	0.91	0.87	0.84
sp|Q007T5|ARF6_PIG	0.99	0.93	0.88	0.94	0.91	0.92	0.95
tr|F1S3G5|F1S3G5_PIG	1.08	1	0.78	0.9	1.16	1.1	1.11
tr|F1SM00|F1SM00_PIG	1.05	0.91	0.79	0.83	0.89	0.83	0.82
tr|I3L723|I3L723_PIG	1.22	0.9	0.84	0.81	0.76	0.7	0.74
tr|D3K5M4|D3K5M4_PIG	1.19	1.2	0.87	1.05	0.82	0.93	0.83
tr|F1SCV1|F1SCV1_PIG	1.01	0.96	0.83	0.99	0.99	0.91	0.96
tr|F1S8M9|F1S8M9_PIG	0.95	0.85	0.83	0.76	0.75	0.77	0.72
tr|M9TFA3|M9TFA3_PIG	0.66	0.5	0.5	0.47	0.77	1.33	0.46
tr|F1SBH3|F1SBH3_PIG	1.06	1.16	1.16	1.03	0.98	0.96	0.94
sp|P67985|RL22_PIG	0.97	0.98	0.75	0.67	0.64	0.66	0.7
sp|Q8MIR4|COASY_PIG	0.94	0.87	0.97	0.91	0.87	0.81	0.92
sp|P36968|GPX4_PIG	1.05	1.28	0.87	0.84	0.91	1	0.93
tr|A0A096ZXA2|A0A096ZXA2_PIG	1.03	0.95	0.84	0.84	0.86	0.81	0.83
tr|F1RLG5|F1RLG5_PIG	1.04	1.05	0.92	1.15	0.98	0.94	1.11
tr|I3LIC8|I3LIC8_PIG	0.97	1	0.86	0.88	1.03	1.09	1.08
tr|F1S940|F1S940_PIG	1.04	0.87	0.89	0.88	0.76	0.86	0.84
tr|F2Z4Z0|F2Z4Z0_PIG	0.97	0.93	0.8	0.88	0.81	0.84	0.96
tr|F1SUD6|F1SUD6_PIG	0.95	0.93	0.87	0.9	0.76	0.9	0.93
tr|F1RMH7|F1RMH7_PIG	0.99	0.91	0.89	0.99	0.88	0.9	0.84
tr|A8WC97|A8WC97_PIG	1.02	0.93	0.95	0.72	0.83	0.87	0.82
tr|F1RXY7|F1RXY7_PIG	0.99	0.93	0.98	0.98	0.93	0.84	0.98
sp|P10859|HPLN1_PIG	0.83	0.88	0.84	0.85	1.13	1.61	1.97
tr|F1RL66|F1RL66_PIG	0.99	0.95	1.18	1.01	0.97	1.15	1.05
tr|F1SNW1|F1SNW1_PIG	0.97	0.75	0.75	0.68	0.66	0.66	0.53
tr|B2D2K7|B2D2K7_PIG	1.02	1.03	0.94	0.9	0.98	0.89	0.89
tr|F1SGX4|F1SGX4_PIG	1.05	1.01	1.04	1.02	0.97	0.98	1.1
tr|F1SGG3|F1SGG3_PIG	1	1.02	0.94	1.04	1.06	1.01	1.6
tr|F1RVD1|F1RVD1_PIG	1.05	1	0.87	0.98	0.91	0.89	1.13
tr|F1RV39|F1RV39_PIG	1.06	1.06	1.04	1.15	1.1	0.92	1.11
tr|I3LC92|I3LC92_PIG	0.99	1.02	1.04	0.97	1.03	0.97	0.96
tr|F1SU05|F1SU05_PIG	1.05	0.88	0.81	0.74	0.8	0.72	0.79
tr|Q52NJ5|Q52NJ5_PIG	1	1	0.79	0.91	0.84	0.78	0.87
tr|K7GLP1|K7GLP1_PIG	1.01	0.97	0.93	0.98	1.03	0.93	0.91
tr|F1SUH7|F1SUH7_PIG	1.28	1.09	0.98	1	1	1.06	1
tr|F2Z5K6|F2Z5K6_PIG	1.12	0.97	0.96	0.85	0.63	0.7	0.75
tr|I3LAW0|I3LAW0_PIG	0.95	0.88	0.85	0.88	0.83	0.75	0.92
tr|F1S3I3|F1S3I3_PIG	1.08	1.22	1	0.94	0.94	1.05	0.99
sp|O77591|IMPA1_PIG	1.1	0.99	1.04	0.9	0.97	0.98	0.99
tr|A5D9J6|A5D9J6_PIG	1.16	0.93	1.13	0.98	1.12	1.2	1.12
tr|M3V7X9|M3V7X9_PIG	1.26	0.79	0.78	0.7	1.04	1.06	1.27
tr|Q0QEV2|Q0QEV2_PIG	0.88	0.75	0.83	0.72	0.87	0.8	0.73
tr|I3LJC8|I3LJC8_PIG	0.87	0.91	1.04	0.9	1.12	1.05	0.83
tr|F1S458|F1S458_PIG	1.02	0.88	0.82	0.75	0.82	0.82	0.96
tr|K7GPB8|K7GPB8_PIG	1.16	1.12	1.14	1.32	1.39	1.32	1.07
tr|F1RZK8|F1RZK8_PIG	0.87	0.85	0.79	0.82	0.95	0.8	0.78
tr|K7ZPU8|K7ZPU8_PIG	0.95	1.11	1.73	1.88	1.78	1.23	2.34
tr|A3RG87|A3RG87_PIG	1.01	1.06	1.03	3.11	1.11	0.91	3.29
tr|F1SJ99|F1SJ99_PIG	0.92	1.2	0.84	0.81	0.85	0.7	0.78
tr|F1SLY2|F1SLY2_PIG	1.02	0.9	0.83	0.61	0.71	0.73	0.76
tr|A1EAJ7|A1EAJ7_PIG	0.97	0.88	0.96	0.98	0.92	1.04	0.91
tr|F1RM62|F1RM62_PIG	0.89	0.95	0.84	0.75	0.86	0.86	0.75
tr|I3L9W0|I3L9W0_PIG	0.97	0.96	0.87	0.92	1.1	1.09	0.92
tr|Q19KE2|Q19KE2_PIG	1.08	0.83	0.77	0.82	0.89	0.96	0.88
tr|Q8SPK6|Q8SPK6_PIG	0.94	0.86	0.82	0.87	0.91	0.92	0.84
tr|F1SB90|F1SB90_PIG	0.87	0.89	0.96	0.93	1.23	1.39	1.17
tr|F1RJE4|F1RJE4_PIG	0.92	0.79	0.82	0.82	0.86	0.76	0.86
tr|K9J4P1|K9J4P1_PIG	0.97	0.9	0.78	0.86	0.86	1.06	1
sp|P16469|LOX15_PIG	1.11	1.02	1.02	0.82	0.98	1	0.91
tr|F1RU22|F1RU22_PIG	0.99	0.74	0.74	0.82	0.94	0.83	0.79
tr|I3L8S3|I3L8S3_PIG	1	1	0.95	0.83	0.81	0.93	0.84
tr|M3VHA5|M3VHA5_PIG	1.03	1.01	0.94	1.05	0.77	0.86	0.91
tr|F1S1A8|F1S1A8_PIG	1.01	0.91	0.82	0.84	0.86	0.89	0.89
tr|L8B149|L8B149_PIG	1.22	1.36	1.71	1.48	1.18	1.58	1.23
tr|I3LNJ2|I3LNJ2_PIG	0.96	1.02	1.05	0.96	0.99	0.98	1.11
tr|F1RVV6|F1RVV6_PIG	0.96	1.16	0.96	0.86	0.8	0.68	0.64
tr|B3GMU8|B3GMU8_PIG	1	0.89	0.81	0.8	0.91	0.96	0.91
tr|K7GP66|K7GP66_PIG	0.96	0.97	0.87	0.93	0.97	0.91	0.77
tr|F1SSF5|F1SSF5_PIG	1.23	1.14	1.16	1.08	1.11	0.99	0.9
tr|F1SUV1|F1SUV1_PIG	0.99	0.94	0.9	0.95	0.89	0.84	0.86
tr|K9J6L1|K9J6L1_PIG	0.97	0.89	0.9	0.87	0.99	0.97	1.02
sp|Q8MJ49|OSTF1_PIG	1.07	1.07	1.04	1.06	1.03	1.08	1.06
tr|F1SM38|F1SM38_PIG	1.19	0.9	0.97	0.97	0.95	0.92	0.83
tr|F1S9S5|F1S9S5_PIG	1.03	0.93	0.92	1	0.92	0.94	0.92
tr|F1S880|F1S880_PIG	1.02	0.89	0.84	0.86	0.83	0.9	0.87
tr|A7LGJ4|A7LGJ4_PIG	0.92	0.99	1.01	1.07	1.58	1.59	2.24
tr|F1RWP0|F1RWP0_PIG	1	0.92	0.93	0.91	1.03	0.95	0.91
tr|L8B173|L8B173_PIG	1.04	0.94	1.18	1.04	0.93	0.93	1.12
tr|F1SMQ0|F1SMQ0_PIG	1.04	0.88	0.75	0.85	1.02	0.83	0.88
tr|F1SEF7|F1SEF7_PIG	1.17	1	0.95	0.94	0.9	0.93	0.86
tr|I3LMG2|I3LMG2_PIG	1.29	0.86	0.92	0.91	1.06	0.93	1.15
tr|I3L8U7|I3L8U7_PIG	0.98	0.88	0.92	0.74	0.69	0.77	0.99
tr|I3LDE1|I3LDE1_PIG	1.13	1.01	1.14	1.01	0.98	1.05	1.03
tr|F1SF13|F1SF13_PIG	0.87	0.81	0.81	0.81	0.8	0.72	0.56
tr|I3LCX3|I3LCX3_PIG	1.03	1.11	0.96	0.95	1.14	1.03	0.95
tr|I3LQB3|I3LQB3_PIG	0.94	1	0.87	0.75	0.83	0.83	0.89
tr|I3LCH3|I3LCH3_PIG	1.01	0.93	1.39	1.01	2.02	1.07	0.95
tr|F1RS44|F1RS44_PIG	1.05	0.94	0.89	0.94	0.99	1	0.94
tr|Q95N21|Q95N21_PIG	1.45	0.89	1	1.2	1.15	1.26	1.34
tr|Q6YI35|Q6YI35_PIG	1.09	0.92	0.84	0.88	0.88	0.79	0.84
tr|F1S6A9|F1S6A9_PIG	1.08	1.16	1.39	1.18	1.18	1.06	1.53
tr|F1RPU8|F1RPU8_PIG	0.97	0.95	0.85	0.92	0.77	0.78	0.99
tr|F1RGM3|F1RGM3_PIG	0.95	0.88	0.81	0.86	0.85	0.91	0.9
tr|F1S419|F1S419_PIG	1.03	0.98	0.94	1.05	0.91	0.95	1
tr|F1SNY2|F1SNY2_PIG	0.93	1.07	0.9	0.95	0.96	1.02	0.81
tr|I3LIW1|I3LIW1_PIG	0.95	1.16	0.89	0.94	1.04	1.01	0.9
tr|F1S8S4|F1S8S4_PIG	1.05	0.87	0.86	1.07	0.95	0.82	0.97
tr|F1SED4|F1SED4_PIG	1.11	1.01	0.96	1	1	1.02	1.02
tr|F1RVY7|F1RVY7_PIG	0.98	0.91	0.93	0.93	0.93	0.89	0.96
tr|I3LDR2|I3LDR2_PIG	0.84	0.88	0.78	0.81	1.05	0.89	0.84
tr|F1SMT0|F1SMT0_PIG	0.93	1.04	0.95	1.11	1.04	1.04	0.96
sp|Q8MI69|WFDC2_PIG	0.88	0.84	0.8	0.7	0.98	0.94	1.13
tr|F1RVY9|F1RVY9_PIG	0.96	0.73	0.55	0.6	0.74	0.7	0.56
tr|K7GKT5|K7GKT5_PIG	1.04	0.92	0.93	1.02	0.95	1.01	0.94
tr|F1SQY2|F1SQY2_PIG	1	0.95	0.93	0.85	1.08	0.96	0.91
tr|F1RJU9|F1RJU9_PIG	1	1.03	0.97	0.92	0.91	0.84	0.8
tr|A5GFP5|A5GFP5_PIG	1.06	1.06	1.11	1.15	1.23	1.08	1.17
tr|F1SVB0|F1SVB0_PIG	1.16	1.15	1.11	1.05	1	1.16	1.23
tr|D0G0C7|D0G0C7_PIG	0.98	0.87	0.79	0.94	0.82	0.91	0.94
tr|I3LLE6|I3LLE6_PIG	0.92	0.87	0.91	0.86	0.87	0.84	0.84
sp|Q08094|CNN2_PIG	1.02	0.93	0.84	0.82	0.94	0.91	0.96
tr|F2Z5F8|F2Z5F8_PIG	1.04	0.84	0.8	0.85	0.83	0.85	0.77
tr|I3LN54|I3LN54_PIG	0.95	1.02	0.69	0.97	0.77	0.7	0.67
sp|P48762|SL9A1_PIG	1.03	0.9	0.76	0.94	1	0.82	0.92
tr|I3LT48|I3LT48_PIG	1.04	0.98	1.05	0.98	0.96	1.08	1.1
tr|I3LTC2|I3LTC2_PIG	1.15	1.08	1.12	0.97	1.04	0.86	0.89
sp|Q29529|CBR2_PIG	1.14	1.11	1.85	1.49	1.92	2.72	2.79
tr|I3LA84|I3LA84_PIG	1.05	0.98	0.93	0.93	0.82	0.88	0.92
tr|F1SMU8|F1SMU8_PIG	1.02	0.8	1.77	1.06	0.93	0.9	0.97
tr|F1SGN5|F1SGN5_PIG	1.04	0.87	0.86	0.89	0.81	0.73	0.89
tr|I3LNP9|I3LNP9_PIG	0.96	1.04	0.99	0.87	0.89	0.97	1.19
tr|F1SJY1|F1SJY1_PIG	1.01	0.94	0.85	0.95	0.78	0.71	0.72
tr|Q0KKC2|Q0KKC2_PIG	0.92	0.93	1.02	0.9	0.83	0.78	0.89
tr|D2WL18|D2WL18_PIG	1	1.07	0.93	0.89	0.85	0.91	0.89
tr|F1RNN0|F1RNN0_PIG	0.92	0.83	0.87	0.85	0.91	0.85	0.81
tr|I3L5B0|I3L5B0_PIG	0.98	1.09	1.08	1.1	1.09	1.01	0.91
tr|F1SKS4|F1SKS4_PIG	1.04	1.04	0.91	1.22	1.21	0.83	0.99
tr|I3LC09|I3LC09_PIG	1.03	0.87	1.33	0.96	0.87	0.83	0.98
tr|K7GMZ5|K7GMZ5_PIG	1.02	0.86	0.91	0.81	1.01	0.76	0.68
tr|I3LLT2|I3LLT2_PIG	1	0.97	0.99	1.05	1.12	1.1	1.16
tr|F1SP81|F1SP81_PIG	0.89	0.76	0.72	0.75	0.89	1.02	0.84
tr|I3L6D2|I3L6D2_PIG	0.9	0.97	0.79	0.89	0.97	1	0.97
tr|F1S684|F1S684_PIG	0.97	0.84	0.89	0.9	0.87	0.87	0.88
tr|F1RHR8|F1RHR8_PIG	1.07	1.11	1.24	0.96	1.03	1.05	0.93
tr|F1RRV6|F1RRV6_PIG	1.01	0.98	1.09	1.13	1.26	1.16	1.1
sp|Q6UAQ8|ETFB_PIG	1.08	0.97	1.01	0.9	0.94	0.87	0.96
tr|F1RJN4|F1RJN4_PIG	1.08	0.96	1.02	0.87	0.86	1.01	0.97
tr|I3L829|I3L829_PIG	1.11	0.92	1.11	0.98	1.03	1	1
tr|F1RJP9|F1RJP9_PIG	1.07	1	0.93	0.87	0.94	0.84	0.8
tr|I3LEE9|I3LEE9_PIG	1	1	0.99	1.05	1.04	0.98	0.86
tr|I3LRP1|I3LRP1_PIG	1.01	0.77	0.78	0.88	0.8	0.79	0.79
tr|F1S485|F1S485_PIG	0.93	0.99	0.83	0.99	1.06	1	0.81
tr|F1RP47|F1RP47_PIG	1.03	0.87	0.86	0.9	0.73	0.76	0.84
tr|B1Q0K1|B1Q0K1_PIG	0.83	0.81	0.82	0.81	2.38	3.01	0.79
tr|F1RJ25|F1RJ25_PIG	0.97	0.94	0.95	0.97	1.02	1.13	1.03
tr|F1SLF4|F1SLF4_PIG	1.2	0.96	0.94	1.05	1.01	0.99	1.02
tr|F1S2X3|F1S2X3_PIG	1.07	0.98	0.94	0.89	1.05	0.92	0.88
tr|I3LN38|I3LN38_PIG	0.6	0.51	0.48	0.5	1.6	1.1	0.51
tr|M3VK46|M3VK46_PIG	0.91	1.02	1.08	1.03	1.04	0.94	0.91
tr|K7GRG1|K7GRG1_PIG	1.06	0.94	1.08	1.08	0.97	0.94	1.03
tr|F1RLL9|F1RLL9_PIG	1.03	1.17	1.24	1.44	1.17	1.4	1.43
tr|F1SSX4|F1SSX4_PIG	0.91	0.81	0.89	0.87	1.27	1.55	0.8
tr|F1S4V8|F1S4V8_PIG	1	0.94	0.95	0.98	0.91	0.98	0.91
tr|F1RK90|F1RK90_PIG	0.94	0.82	0.77	0.78	0.8	0.75	0.73
tr|Q66LN4|Q66LN4_PIG	1.1	1.07	1.06	1.02	1.12	0.99	1.03
tr|F1STV0|F1STV0_PIG	1.1	0.9	0.82	0.86	1.14	1.03	1.04
sp|Q29197|RS9_PIG	0.96	0.91	0.87	0.73	0.78	0.86	0.71
tr|F1RHA7|F1RHA7_PIG	1.06	1.09	1.13	1.28	1.32	1.37	1.49
tr|F1RIA7|F1RIA7_PIG	1.16	0.95	0.97	1	0.82	1	0.99
tr|I3LAP1|I3LAP1_PIG	1	0.83	0.82	0.85	0.87	0.86	0.89
tr|L8AXL9|L8AXL9_PIG	1.4	1.4	1.59	1.39	1.27	1.63	1.29
tr|F1SAU5|F1SAU5_PIG	1.12	0.96	1.18	0.97	1.12	1.06	1.05
tr|F1S0P3|F1S0P3_PIG	1.02	0.91	0.84	0.82	1.37	1.37	1.13
tr|F1S6R5|F1S6R5_PIG	1.02	0.97	0.96	0.93	0.99	0.9	0.87
tr|X5F441|X5F441_PIG	0.96	1.02	0.82	0.67	0.65	0.7	0.71
tr|I3LKX6|I3LKX6_PIG	0.89	0.88	0.8	0.7	0.76	0.76	0.78
tr|Q0Q4H1|Q0Q4H1_PIG	1.02	0.97	1.27	1.04	1.3	1.17	1.19
tr|F1RJQ9|F1RJQ9_PIG	0.98	0.82	1.11	1.01	0.86	0.9	0.89
tr|G8ENM3|G8ENM3_PIG	0.97	0.91	0.84	0.92	0.87	1.03	0.88
tr|I6L631|I6L631_PIG	1.08	1.04	0.96	0.96	1.14	1.05	0.97
tr|B2XWS2|B2XWS2_PIG	1.02	0.8	0.81	0.87	0.95	1.51	1.63
tr|F1SIE0|F1SIE0_PIG	0.99	1.04	0.87	0.75	0.79	0.71	0.76
tr|F1ST49|F1ST49_PIG	0.95	0.92	1	0.91	0.93	0.98	0.98
tr|I3LH11|I3LH11_PIG	0.92	0.78	0.78	0.74	0.76	0.76	0.69
tr|C3VML0|C3VML0_PIG	0.94	1.23	1.37	1.19	1.44	1.54	1.36
tr|F1RR06|F1RR06_PIG	1.01	0.93	1.13	0.94	1.09	1.03	0.92
tr|F1SMM0|F1SMM0_PIG	1	0.95	0.91	0.94	0.93	0.83	0.93
tr|C3RZA4|C3RZA4_PIG	0.92	0.93	0.68	0.85	0.81	0.95	0.93
tr|F1SB47|F1SB47_PIG	0.94	0.87	0.44	0.46	0.66	0.63	0.92
tr|F1RK45|F1RK45_PIG	1.05	0.9	0.96	0.93	0.96	0.86	0.92
sp|P50447|A1AT_PIG	1	0.91	1.35	0.95	1.36	1.26	1.66
tr|F1SMJ9|F1SMJ9_PIG	1.12	0.89	0.93	0.84	1.04	0.85	1.01
tr|B4F449|B4F449_PIG	1.01	1.05	1.36	1.1	1.25	1.18	1.18
tr|F1S6V4|F1S6V4_PIG	1.03	1.01	0.92	0.9	0.92	0.9	0.83
tr|M3TYJ4|M3TYJ4_PIG	1.01	0.81	0.73	0.8	0.79	0.71	0.8
tr|F1RU02|F1RU02_PIG	0.86	0.83	0.79	0.92	0.86	0.8	0.79
tr|F1SUF2|F1SUF2_PIG	0.95	0.91	0.76	0.79	0.9	0.93	1.05
tr|F1RKC7|F1RKC7_PIG	1.05	0.96	0.87	0.89	0.92	0.92	0.85
tr|F1RV70|F1RV70_PIG	1.02	1.05	1.14	1.03	0.86	0.87	1.27
tr|F1RRW5|F1RRW5_PIG	1.02	1.09	1.07	1.3	1.23	1.22	1.15
tr|F1SUN0|F1SUN0_PIG	0.95	0.96	0.84	1.04	1.01	1.08	1.08
tr|F1SA66|F1SA66_PIG	1.05	0.86	0.91	0.79	0.85	0.83	1.02
tr|M3V801|M3V801_PIG	1.01	1.07	0.88	0.87	0.91	0.97	0.93
tr|F1RHC7|F1RHC7_PIG	0.98	0.98	0.82	0.83	0.86	0.78	0.84
tr|F1RIP1|F1RIP1_PIG	0.98	0.92	0.98	1.05	1.02	1.09	1.1
tr|I3LSZ1|I3LSZ1_PIG	1	0.93	0.81	0.71	0.81	0.73	0.72
tr|F1RWH6|F1RWH6_PIG	1.05	0.93	0.88	0.81	0.86	0.78	0.92
tr|F1RGU8|F1RGU8_PIG	1.02	0.94	0.92	0.89	0.87	0.96	0.87
tr|F1SSH4|F1SSH4_PIG	0.87	0.79	0.76	0.81	0.8	0.68	0.67
tr|F1SGH9|F1SGH9_PIG	0.89	0.9	1.14	1.12	1.05	1.01	1.02
tr|F1RW86|F1RW86_PIG	1.03	1.13	1.09	1.1	0.93	1.24	1.07
tr|F1RZZ1|F1RZZ1_PIG	1.02	0.92	0.99	1.02	0.91	0.91	0.84
tr|F2Z5N5|F2Z5N5_PIG	1.14	1.04	0.86	0.8	0.86	0.85	0.74
tr|B6DX82|B6DX82_PIG	0.92	0.92	0.84	0.9	0.93	0.88	0.92
tr|A4US67|A4US67_PIG	0.9	0.89	1	1.02	1.05	1.04	0.93
tr|A5GFS9|A5GFS9_PIG	1.02	0.83	0.87	0.79	0.83	0.72	0.84
tr|F1RK58|F1RK58_PIG	1	1.11	1.01	1.05	1.04	1.22	1.09
tr|F2Z5C7|F2Z5C7_PIG	1.03	0.86	0.87	0.75	0.79	0.79	0.81
tr|F1RIN6|F1RIN6_PIG	0.5	0.44	0.32	0.35	0.35	0.36	0.38
tr|F1SQR0|F1SQR0_PIG	1.11	1.17	1.1	1.03	1.01	0.92	1.08
tr|I3LF61|I3LF61_PIG	0.98	1.14	1.08	1.21	0.97	0.78	0.71
tr|F1S2V3|F1S2V3_PIG	1.02	0.85	0.84	0.74	0.83	0.91	0.86
tr|F1SKI5|F1SKI5_PIG	1.08	1.02	0.97	0.96	0.95	0.92	0.95
tr|A9GYW6|A9GYW6_PIG	0.88	0.88	0.86	0.9	0.64	0.76	0.86
tr|F1RN44|F1RN44_PIG	1.05	0.81	0.95	0.77	0.82	0.88	0.9
tr|I3L7J4|I3L7J4_PIG	0.99	0.95	1.01	0.99	1.09	1	1.04
tr|F1RH34|F1RH34_PIG	0.43	0.28	0.31	0.26	0.28	0.28	0.28
tr|F1RRP6|F1RRP6_PIG	0.97	1	0.82	0.9	1.06	0.94	0.6
tr|F1RX94|F1RX94_PIG	1.01	1.07	0.89	0.86	1.07	0.77	1.11
tr|Q29194|Q29194_PIG	0.73	0.63	0.64	0.7	0.65	0.71	0.65
tr|F1RWA6|F1RWA6_PIG	0.99	0.91	0.78	0.79	0.99	0.91	0.8
tr|I3LR20|I3LR20_PIG	1.04	0.89	0.91	0.89	1.05	0.83	0.84
tr|I3L7H0|I3L7H0_PIG	1.02	0.98	0.9	1.03	1.02	0.95	1.11
tr|I3L548|I3L548_PIG	0.92	0.86	0.87	0.94	0.86	0.9	0.8
tr|F1SJR5|F1SJR5_PIG	1.12	1.1	1.02	1	1.09	1.18	1.2
tr|F1SK15|F1SK15_PIG	1.02	0.99	0.93	0.97	0.95	0.91	0.93
tr|A5A753|A5A753_PIG	1.07	1.06	1.04	1.1	0.94	0.91	0.85
tr|F1RR65|F1RR65_PIG	0.86	0.93	0.88	0.91	0.9	0.91	0.82
tr|F1REX8|F1REX8_PIG	1.05	1.11	1.02	1.07	1.2	1.17	1.15
tr|K7GR21|K7GR21_PIG	1.04	0.99	0.94	0.93	0.85	0.95	0.87
tr|F1SC47|F1SC47_PIG	1.04	0.85	0.78	0.84	0.77	0.81	0.83
sp|Q2MJK3|RASN_PIG	1.01	1.05	0.95	0.99	1.04	1.1	0.99
tr|F1SHF4|F1SHF4_PIG	0.99	0.94	0.84	0.84	0.84	0.85	0.9
tr|F2Z5U3|F2Z5U3_PIG	0.98	0.91	0.82	0.85	0.98	0.83	0.89
tr|F1SPJ5|F1SPJ5_PIG	1.18	1.02	0.99	0.99	1	1.08	1.12
tr|F1S0R7|F1S0R7_PIG	1.09	0.94	0.88	0.89	0.98	0.92	0.86
tr|I3LKR1|I3LKR1_PIG	0.96	0.78	0.91	0.73	0.85	0.71	0.81
tr|F1S2Q4|F1S2Q4_PIG	1.1	1.1	1.17	1.06	0.99	1	1.04
tr|I3L9D4|I3L9D4_PIG	1.02	0.99	1.13	0.93	1	0.92	0.91
tr|F1SI48|F1SI48_PIG	0.95	0.96	1.02	0.96	0.86	0.88	0.99
sp|O46560|PDXK_PIG	1.05	1.1	1.05	1.03	0.89	0.99	0.92
tr|F1RXD4|F1RXD4_PIG	0.94	0.88	0.91	0.75	0.84	0.83	0.98
tr|A9X3T3|A9X3T3_PIG	0.95	0.88	0.86	0.93	0.91	0.87	1.05
tr|F1S7A4|F1S7A4_PIG	1.01	1	0.83	0.87	0.87	0.8	0.85
tr|F1SQI6|F1SQI6_PIG	1.07	1.39	1.19	1.19	1.07	1.01	1.13
tr|F4ZS17|F4ZS17_PIG	1.2	0.76	0.8	0.91	1	0.83	1.31
tr|F1SP28|F1SP28_PIG	1.04	0.96	0.87	1.02	0.87	0.96	0.93
tr|A0A0E3KLW5|A0A0E3KLW5_PIG	0.88	0.97	0.95	0.84	0.94	0.95	1.1
tr|F1SE74|F1SE74_PIG	1	1.15	1.37	1.22	1.01	1.21	1.21
tr|F1SCY1|F1SCY1_PIG	1.24	0.84	0.73	0.75	0.94	1.12	1.16
tr|F1SPF6|F1SPF6_PIG	0.95	0.89	0.86	0.96	0.93	0.88	0.87
tr|Q29582|Q29582_PIG	1.07	0.92	0.81	0.85	0.86	0.89	0.84
tr|F1SE85|F1SE85_PIG	0.94	1.08	0.77	0.85	0.92	0.95	1.27
sp|Q8SPJ9|CX7A1_PIG	0.85	0.72	0.66	0.62	0.7	0.68	0.67
tr|F1RH32|F1RH32_PIG	1.05	0.93	0.86	0.94	1.03	0.93	0.89
tr|F1RM74|F1RM74_PIG	0.89	0.84	0.81	0.82	0.82	0.77	0.77
tr|F1RQB2|F1RQB2_PIG	1.05	1.04	1.27	1.41	1.22	1.32	1.44
tr|F2Z5P0|F2Z5P0_PIG	0.9	0.65	0.48	0.49	0.48	0.56	0.56
tr|F1RW08|F1RW08_PIG	1.09	0.93	0.95	0.93	0.86	0.84	0.8
tr|F1RZZ3|F1RZZ3_PIG	0.9	0.99	0.82	0.79	0.88	0.77	0.78
tr|F1SQS2|F1SQS2_PIG	1.13	0.97	1.13	0.97	1.03	0.97	0.95
tr|F1S0V6|F1S0V6_PIG	1.11	0.95	0.79	0.81	0.98	0.95	1.03
tr|F1S5J1|F1S5J1_PIG	1.03	0.9	0.84	0.78	0.73	0.8	0.92
tr|F2Z5T7|F2Z5T7_PIG	1.06	1.07	0.86	0.9	1.03	0.87	0.91
tr|F1RLM1|F1RLM1_PIG	0.95	1.03	0.98	1.04	0.91	1.16	1.23
sp|P56984|TM14A_PIG	0.9	0.86	0.87	0.64	0.69	0.82	0.64
tr|A1XQV6|A1XQV6_PIG	0.99	1.09	0.84	0.72	0.84	0.8	1.02
tr|K9IVW4|K9IVW4_PIG	0.94	1	0.91	1.11	1	1.08	1.08
tr|F1S981|F1S981_PIG	0.88	2.09	0.8	0.82	0.95	0.78	0.83
tr|F1SGX3|F1SGX3_PIG	0.87	1.43	0.98	0.55	0.83	0.55	0.62
tr|F1RPU6|F1RPU6_PIG	1.03	0.82	0.83	0.88	0.78	0.89	0.86
tr|F1SLU9|F1SLU9_PIG	0.98	0.95	0.86	0.82	0.83	0.91	0.88
tr|F2Z5W6|F2Z5W6_PIG	1.02	0.96	0.98	0.92	1.09	1.06	0.99
tr|I3L8K4|I3L8K4_PIG	1.05	0.89	0.88	0.88	0.79	0.84	0.84
tr|I3LI59|I3LI59_PIG	1.04	0.98	1.02	0.97	1.06	1.21	1.05
tr|F2Z5Q2|F2Z5Q2_PIG	0.93	0.9	1.01	0.72	0.75	0.77	0.76
[truncated: 494 more rows]
