# Supplementary material for: Proteomic profiles and the function of RBP4 in endometrium during embryo implantation phases in pigs
Source: BMC Genomics. 2023 Apr 13;24:200. doi: 10.1186/s12864-023-09278-5 (PMC10099840; doi:10.1186/s12864-023-09278-5)
Supplement: Supplementary file 6 — Additional file 6. [file 12864_2023_9278_MOESM6_ESM.xlsx]

## Sheet: Table S2
Table S2 The expression of differentially expressed protein in 7 comparison groups
Gene	YK10-VS-YK9	YK11-VS-YK9	YK12-VS-YK9	YK13-VS-YK9	YK14-VS-YK9	YK15-VS-YK9	YK18-VS-YK9
tr|F1RH34|F1RH34_PIG	-1.31949	-1.94018	-1.85415	-2.11058	-1.93216	-2.04747	-1.94464
tr|F1SAH2|F1SAH2_PIG	-0.789265	-1.54258	-2.6654	-2.30326	-1.43244	-1.09771	-2.03623
tr|B0LY44|B0LY44_PIG	-0.22805	-0.882233	-0.940856	-1.38763	-1.42864	-1.39146	-1.18396
tr|F1RY44|F1RY44_PIG	-0.269324	-0.462309	-1.17093	-1.26187	-1.21425	-1.42016	-1.47472
tr|I3LTV1|I3LTV1_PIG	-0.305622	-0.571722	-0.938421	-1.1197	-1.26748	-1.1518	-1.27427
tr|F1S2M5|F1S2M5_PIG	-0.129243	-0.651485	-0.676778	-1.07907	-0.890096	-0.788513	-1.31569
tr|F1RX74|F1RX74_PIG	-0.315675	-1.05375	-0.791081	-1.33727	-1.11107	-1.06409	-1.21326
tr|I3LRW8|I3LRW8_PIG	-0.473145	-0.868576	-1.10843	-1.24204	-0.860218	-0.932412	-1.06671
sp|P61958|SUMO2_PIG	-0.428391	-1.17169	-1.05318	-1.04891	-1.01538	-1.04529	-1.205
tr|F1S7W6|F1S7W6_PIG	-0.130262	-0.940226	-1.05705	-1.03453	-0.96757	-1.08535	-1.12363
tr|F1S9W5|F1S9W5_PIG	-0.251624	-1.02011	-1.1254	-1.27443	-1.20468	-1.10871	-1.04527
tr|I3L6U3|I3L6U3_PIG	-1.64861	-1.09569	-1.29312	0.581625	-1.23753	-1.12347	-1.19598
tr|Q7IIB9|Q7IIB9_PIG	-1.09415	-0.276196	-1.58572	-0.441061	-0.425259	-0.701386	-1.6938
tr|F1S6M7|F1S6M7_PIG	-0.877552	-0.961006	-1.05561	-1.14497	0.566198	-0.502844	-1.10666
tr|I3LN38|I3LN38_PIG	-0.729991	-1.11982	-0.977586	-1.0448	0.681916	0.112965	-0.984563
tr|F1RWU2|F1RWU2_PIG	-0.394709	-0.698046	-1.49152	-1.00577	1.5076	-0.333222	-1.04591
tr|F1S847|F1S847_PIG	-0.554575	-0.859851	-0.995639	-0.776509	1.40097	0.439888	-0.945825
tr|F1RMN7|F1RMN7_PIG	-1.42546	-1.86962	-0.444774	-1.87985	0.142112	-0.677343	-1.8884
tr|F1SSH3|F1SSH3_PIG	-0.968649	-1.62832	-2.11221	-1.57463	0.669253	0.469392	-1.76515
tr|I3LR69|I3LR69_PIG	-0.752096	-1.18148	-1.13516	-1.47603	-0.672514	0.306469	-1.19323
tr|I3LU39|I3LU39_PIG	0.705509	-0.609477	-0.664315	-1.07612	-0.294452	0.109985	-0.115004
tr|O77553|O77553_PIG	0.377224	-0.0325976	-0.795915	-0.781583	-0.0650601	-0.0132233	-0.161413
tr|F1S3V5|F1S3V5_PIG	-0.0422076	-0.136002	-0.252099	-0.52053	-0.363673	-0.338039	0.314194
sp|P00506|AATM_PIG	-0.0523953	-0.326136	-0.494992	-0.539724	-0.389123	-0.457591	0.0629774
tr|K9IW73|K9IW73_PIG	-0.124086	-0.386079	-0.508762	-0.577811	-0.31975	-0.235901	0.252997
tr|Q00P28|Q00P28_PIG	0.160002	-0.498159	-0.718518	-0.710791	-0.315208	-0.133944	0.107107
tr|Q56VQ1|Q56VQ1_PIG	0.25562	-0.538594	-0.361521	-0.546621	-0.144995	-0.157446	-0.0608984
tr|K7GLU6|K7GLU6_PIG	-0.0673933	-0.284025	-0.201733	-0.353992	0.0567753	-0.0153511	0.314024
tr|M3V7X9|M3V7X9_PIG	0.317156	-0.288556	-0.298275	-0.412883	0.052888	0.10341	0.341637
sp|Q3ZD69|LMNA_PIG	0.3374	-0.221818	-0.28683	-0.26206	0.0899661	-0.441931	-0.102711
tr|A7VK01|A7VK01_PIG	0.675579	-0.176152	-0.315109	-0.35587	-0.118082	-0.0734971	0.336121
tr|K7GLP2|K7GLP2_PIG	-0.345516	0.528401	-0.0637098	-0.912274	-0.705139	-0.95012	-0.574932
sp|P04246|HBT_PIG	-0.418723	0.357071	0.120606	-0.335836	-0.302199	-0.678069	-0.141661
tr|F1RII7|F1RII7_PIG	-0.343639	0.621034	0.116382	-0.16645	-0.314855	-0.519551	-0.100059
tr|F1SB47|F1SB47_PIG	-0.0379351	-0.23775	-1.17054	-1.07907	-0.591605	-0.518275	-0.102134
sp|Q7M2W6|CRYAB_PIG	-0.364351	-0.423585	-1.02264	-1.11705	-0.888971	-0.87075	-0.498248
tr|D0G781|D0G781_PIG	-0.445071	-0.0066193	-1.02856	-1.04711	-0.855884	-0.777299	-0.486873
tr|K9J4R8|K9J4R8_PIG	-0.26034	-0.218538	-0.191063	-0.710603	-0.857516	-0.235803	-1.36848
tr|D0G778|D0G778_PIG	0.0339616	-0.133125	-0.414964	-0.96152	-0.546964	-0.717136	-0.867766
sp|Q29308|RS19_PIG	-0.106222	-0.42373	-0.649356	-0.887656	-0.861748	-0.797777	-0.770549
sp|P62272|RS18_PIG	-0.0745404	-0.374594	-0.637309	-0.6704	-0.741736	-0.707276	-0.641372
tr|F1S827|F1S827_PIG	-0.0542024	-0.352666	-0.582105	-0.66355	-0.811544	-0.664781	-0.889173
tr|F1SMZ6|F1SMZ6_PIG	0.207585	-0.385748	-0.720349	-0.435945	-0.757196	-0.805851	-0.643484
sp|A5GFY8|SERA_PIG	0.0364519	-0.257739	-0.385817	-0.53055	-0.644425	-0.669058	-0.834171
sp|P05027|AT1B1_PIG	-0.0821809	-0.0144489	-0.431047	-0.306041	-0.676787	-0.605254	-0.740723
tr|I3LCX2|I3LCX2_PIG	-0.310776	-0.400193	-0.642778	-0.543788	-0.371578	-0.393969	-0.846245
sp|Q08092|CNN1_PIG	-0.403054	-0.198674	-0.708164	-0.595327	-0.375956	-0.328807	-0.44757
tr|I3L7S4|I3L7S4_PIG	-0.369757	-0.347978	-0.64067	-0.42255	-0.546803	-0.312201	-0.497493
tr|I3LP78|I3LP78_PIG	-0.236654	-0.36244	-0.695543	-0.496963	-0.675726	-0.57098	-0.381862
sp|P62831|RL23_PIG	-0.093617	-0.31082	-0.735265	-0.742197	-0.606718	-0.52834	-0.437832
tr|A0A0D5BWD2|A0A0D5BWD2_PIG	-0.199322	-0.357855	-0.693827	-0.681622	-0.559453	-0.451835	-0.383118
tr|I3L660|I3L660_PIG	-0.129386	-0.500235	-0.784739	-0.573674	-0.278137	-0.386014	-0.641651
tr|K7GP62|K7GP62_PIG	-0.0819195	-0.495501	-0.909478	-0.833756	-0.412348	-0.432886	-0.623134
tr|F2Z522|F2Z522_PIG	-0.113041	-0.229762	-0.379161	-0.524314	-0.628757	-0.212233	-0.597836
tr|I3LAR4|I3LAR4_PIG	-0.138368	-0.3823	-0.291134	-0.407102	-0.430666	-0.254125	-0.714512
tr|I3LRS5|I3LRS5_PIG	-0.274188	-0.268912	-0.489039	-0.485156	-0.705848	-0.588212	-0.647941
tr|F1RPC8|F1RPC8_PIG	-0.171022	-0.487316	-0.456803	-0.428794	-0.569591	-0.635807	-0.640042
tr|F1SGG2|F1SGG2_PIG	-0.112463	-0.431143	-0.479099	-0.445951	-0.531881	-0.579875	-0.483136
tr|F1SKU5|F1SKU5_PIG	-0.131497	-0.364801	-0.523171	-0.470582	-0.475284	-0.489242	-0.5743
tr|B3F0B7|B3F0B7_PIG	0.00144918	-0.362424	-0.499852	-0.49597	-0.313255	-0.582582	-0.700129
tr|K9IVP8|K9IVP8_PIG	-0.0635555	-0.428519	-0.611876	-0.570618	-0.443281	-0.610121	-0.603156
tr|F1S5L7|F1S5L7_PIG	-0.077918	-0.278562	-0.69226	-0.553116	-0.467663	-0.429316	-0.618722
tr|B2ZF47|B2ZF47_PIG	-0.0868517	-0.32805	-0.480592	-0.535843	-0.391594	-0.364159	-0.417274
tr|M3UZ93|M3UZ93_PIG	-0.173071	-0.259604	-0.449585	-0.612701	-0.41018	-0.414024	-0.521904
tr|F2Z568|F2Z568_PIG	-0.343298	-0.652081	-0.720253	-0.512347	-0.701873	-0.692997	-0.69617
tr|Q29194|Q29194_PIG	-0.444483	-0.672897	-0.637047	-0.48981	-0.608692	-0.685616	-0.601912
tr|A0A075B7I9|A0A075B7I9_PIG	-0.0968597	-0.713071	-0.310067	-0.656185	-0.59387	-0.411306	-0.744064
sp|P63221|RS21_PIG	0.0199999	-0.582417	-0.611303	-0.817467	-0.612548	-0.4493	-0.499636
tr|F1SA12|F1SA12_PIG	-0.144499	-0.552478	-0.595789	-0.666873	-0.526411	-0.496412	-0.450985
tr|F1S3U9|F1S3U9_PIG	-0.164462	-0.537759	-0.446312	-0.667068	-0.516326	-0.513589	-0.709537
sp|P63053|RL40_PIG	-0.145348	-0.466943	-0.601328	-0.779763	-0.429332	-0.566331	-0.621324
tr|F1S7J6|F1S7J6_PIG	-0.143375	-0.598024	-0.656055	-0.779609	-0.506511	-0.475542	-0.674132
sp|Q04967|HSP76_PIG	0.154666	0.0754891	-0.293536	-0.345285	-0.218449	-0.345442	-0.449911
tr|D0G7F1|D0G7F1_PIG	-0.0220434	0.154258	-0.383477	-0.562389	-0.283391	-0.502204	-0.501226
tr|M3UZ42|M3UZ42_PIG	0.131265	0.0503528	-0.156965	-0.547608	-0.402293	-0.512523	-0.57849
tr|Q6QAS1|Q6QAS1_PIG	0.123347	0.176612	-0.217729	-0.579115	-0.330505	-0.517841	-0.588133
tr|A3EX84|A3EX84_PIG	-0.169993	-0.1854	-0.327458	-0.502655	-0.294522	-0.365867	-0.362805
tr|F1S393|F1S393_PIG	-0.190071	-0.123866	-0.356153	-0.440005	-0.285566	-0.456257	-0.486402
tr|F1SFF4|F1SFF4_PIG	-0.0490776	-0.221359	-0.228303	-0.60121	-0.274823	-0.537854	-0.604884
sp|P80230|ERH_PIG	-0.0359281	-0.216964	-0.28613	-0.538632	-0.275595	-0.367499	-0.501709
tr|F1S8P6|F1S8P6_PIG	-0.0417356	-0.211869	-0.137703	-0.435028	-0.267846	-0.467085	-0.444999
tr|F1S4S1|F1S4S1_PIG	0.0068435	-0.0977408	-0.486144	-0.335492	-0.474598	-0.365582	-0.452736
tr|F1S2V2|F1S2V2_PIG	-0.106183	-0.0785841	-0.257798	-0.4369	-0.49122	-0.375446	-0.479582
tr|F1S605|F1S605_PIG	-0.025399	-0.0544635	-0.155487	-0.395078	-0.446056	-0.416024	-0.616107
tr|F1RQ91|F1RQ91_PIG	0.0518204	-0.154946	-0.202111	-0.436734	-0.58092	-0.611723	-0.470694
tr|F1RS89|F1RS89_PIG	0.00530219	-0.190936	-0.303446	-0.368189	-0.484614	-0.5484	-0.57566
tr|F1SK86|F1SK86_PIG	-0.000466324	-0.170161	-0.276229	-0.34122	-0.485679	-0.556437	-0.474451
sp|P67985|RL22_PIG	0.00952165	-0.00964308	-0.377418	-0.524983	-0.597845	-0.580142	-0.478423
sp|A1XQU5|RL27_PIG	-0.116449	-0.10121	-0.343033	-0.487338	-0.584089	-0.613464	-0.598385
tr|F1SCF9|F1SCF9_PIG	-0.128329	-0.133745	-0.342052	-0.46699	-0.471959	-0.642423	-0.483577
tr|I3LDC3|I3LDC3_PIG	0.136024	-0.000899789	-0.316514	-0.649353	-0.517071	-0.580127	-0.192393
tr|Q9GJX2|Q9GJX2_PIG	0.0278608	0.0846912	-0.280753	-0.678479	-0.389359	-0.527394	-0.334849
tr|I3L7T8|I3L7T8_PIG	-7.7e-05	-0.308974	-0.580506	-0.792355	-0.434623	-0.607343	-0.338197
tr|F1RLH7|F1RLH7_PIG	-0.0471439	-0.121256	-0.449882	-0.789706	-0.441284	-0.579716	-0.585816
tr|F1RL38|F1RL38_PIG	-0.128086	-0.197616	-0.40426	-0.673739	-0.394749	-0.690003	-0.505358
tr|F1SIJ9|F1SIJ9_PIG	-0.0887247	-0.273958	-0.489019	-0.645285	-0.511442	-0.589366	-0.424581
sp|O19062|CRP_PIG	0.202558	-0.0157356	-0.319526	-0.558997	-0.320086	-0.936168	-0.528787
sp|Q29599|OAS1_PIG	0.331012	-0.390011	-0.439408	-0.557586	-0.387258	-0.603027	-0.427449
tr|K7GL63|K7GL63_PIG	-0.334466	-0.341159	-0.27326	-0.568893	-0.0421408	-0.248799	-0.556326
tr|F1SKI0|F1SKI0_PIG	-0.32633	-0.16794	-0.556971	-0.446579	-0.307375	-0.280272	-0.638265
tr|I3LER3|I3LER3_PIG	-0.185672	-0.208115	-0.474126	-0.335937	-0.185715	-0.0710803	-0.528283
tr|I3LIQ9|I3LIQ9_PIG	-0.249766	-0.15057	-0.588668	-0.289361	-0.191005	-0.131801	-0.531692
sp|Q95283|COX41_PIG	0.000689118	-0.227264	-0.408462	-0.371371	-0.426376	-0.30412	-0.0752088
tr|F1RVN1|F1RVN1_PIG	-0.0866258	-0.192939	-0.497184	-0.345607	-0.425942	-0.290401	-0.114031
sp|P46405|RS12_PIG	0.000714023	-0.311712	-0.44089	-0.340062	-0.384567	-0.40208	-0.137717
tr|F2Z5E6|F2Z5E6_PIG	-0.0208521	-0.331798	-0.479117	-0.318154	-0.346717	-0.396647	-0.259123
tr|F1RPS8|F1RPS8_PIG	-0.104452	-0.305655	-0.451361	-0.437074	-0.326833	-0.293532	-0.144046
sp|P00348|HCDH_PIG	-0.0632999	-0.341309	-0.423643	-0.439688	-0.349565	-0.398887	-0.247042
tr|F2Z543|F2Z543_PIG	-0.0927487	-0.288688	-0.401035	-0.36356	-0.329353	-0.336165	-0.22664
sp|A1XQR7|MIC13_PIG	-0.118057	-0.148504	-0.625496	-0.447183	-0.361917	-0.306913	-0.0463861
sp|Q6QRN9|ADT3_PIG	-0.0694603	-0.21065	-0.531531	-0.59763	-0.507677	-0.392206	-0.164664
tr|F1SAC1|F1SAC1_PIG	-0.0438759	-0.349545	-0.590195	-0.48037	-0.413464	-0.281386	-0.123785
tr|Q2EN80|Q2EN80_PIG	-0.0874949	-0.263255	-0.53575	-0.470313	-0.477497	-0.224365	-0.208077
tr|F1REX4|F1REX4_PIG	-0.102976	-0.396206	-0.537664	-0.643911	-0.372914	-0.361384	-0.124301
tr|I3LUC8|I3LUC8_PIG	-0.041102	-0.420805	-0.611393	-0.562239	-0.396774	-0.324796	-0.314176
tr|P79319|P79319_PIG	-0.251698	-0.357263	-0.601567	-0.549456	-0.570443	-0.391925	-0.0643488
tr|F1SGG1|F1SGG1_PIG	-0.252247	-0.360301	-0.597327	-0.4373	-0.442108	-0.495766	-0.299011
tr|Q6QAQ0|Q6QAQ0_PIG	-0.0343945	-0.341145	-0.554465	-0.374239	-0.571865	-0.433136	-0.233238
tr|A9GYW6|A9GYW6_PIG	-0.190839	-0.1955	-0.220447	-0.257644	-0.52727	-0.40619	-0.128606
tr|F8TEL5|F8TEL5_PIG	0.0657672	-0.103248	-0.254693	-0.262665	-0.511664	-0.299755	-0.298391
tr|F1SI55|F1SI55_PIG	-0.0726268	-0.227362	-0.350024	-0.29312	-0.592222	-0.356941	-0.254022
tr|Q6QAS5|Q6QAS5_PIG	-0.0314944	-0.234558	-0.293316	-0.265048	-0.397749	-0.284158	-0.196767
tr|F1S5J1|F1S5J1_PIG	-0.00612836	-0.209165	-0.292087	-0.388846	-0.492162	-0.343195	-0.153091
tr|F1SJF9|F1SJF9_PIG	-0.0331717	-0.162099	-0.357097	-0.364922	-0.427527	-0.263852	-0.174811
tr|F1S0J8|F1S0J8_PIG	-0.103402	-0.39166	-0.350318	-0.319317	-0.500406	-0.59061	-0.508039
tr|K7GMF5|K7GMF5_PIG	-0.0938254	-0.333528	-0.393866	-0.29217	-0.401876	-0.541014	-0.491598
tr|I3LH11|I3LH11_PIG	-0.117606	-0.389443	-0.330389	-0.409149	-0.38411	-0.38482	-0.517991
tr|F1RGI7|F1RGI7_PIG	-0.0572296	-0.311	-0.406131	-0.366468	-0.450298	-0.455024	-0.550503
tr|F1S6G4|F1S6G4_PIG	-0.0512374	-0.238602	-0.386949	-0.355711	-0.508924	-0.419144	-0.552424
tr|F1RQU2|F1RQU2_PIG	-0.0348676	-0.219824	-0.329605	-0.393662	-0.443904	-0.425465	-0.406663
tr|F1S8M9|F1S8M9_PIG	-0.0878933	-0.269194	-0.270219	-0.403881	-0.400125	-0.406186	-0.463616
tr|F1SSH8|F1SSH8_PIG	-0.112584	-0.276527	-0.325082	-0.452052	-0.537639	-0.481975	-0.313483
tr|F1SV06|F1SV06_PIG	-0.190939	-0.230273	-0.396852	-0.422841	-0.453267	-0.605728	-0.361643
tr|A1XQS3|A1XQS3_PIG	-0.143894	-0.384579	-0.357971	-0.502475	-0.352755	-0.463191	-0.303252
sp|Q9GKX6|GALM_PIG	-0.103082	-0.34861	-0.544419	-0.436013	-0.437792	-0.406675	-0.24933
tr|I3LQN4|I3LQN4_PIG	-0.126575	-0.388595	-0.490753	-0.461904	-0.377493	-0.400828	-0.274779
tr|F1SIT7|F1SIT7_PIG	-0.0647991	-0.213217	-0.432742	-0.42624	-0.419589	-0.384103	-0.26127
tr|F1SLR1|F1SLR1_PIG	-0.14077	-0.263982	-0.387054	-0.480803	-0.402857	-0.464191	-0.247882
tr|L8B0T7|L8B0T7_PIG	-0.240545	0.0817326	-1.2403	0.570266	-0.858235	-0.4455	-0.0302958
tr|A0SEH2|A0SEH2_PIG	-0.563869	-0.533991	-0.241777	0.189782	0.0840473	-1.38437	-0.418738
tr|I3LAQ0|I3LAQ0_PIG	-0.711788	-0.748982	-0.332794	-0.531865	-0.252534	-0.662101	-0.654192
tr|A0A075B7J0|A0A075B7J0_PIG	-0.124394	-1.22498	0.131821	-0.136021	-0.499422	-0.0430891	-0.399793
tr|Q5MX78|Q5MX78_PIG	0.226548	-1.12505	-0.665184	-0.53666	-0.43225	-0.964509	-0.18007
sp|P81608|SAL_PIG	-0.365725	0.442664	-0.0433397	0.519946	-0.433903	-0.126646	-0.792098
sp|Q8SPS7|HPT_PIG	0.178839	0.285354	0.379639	0.0821124	0.264997	-0.214273	-0.0994911
tr|F1SCC6|F1SCC6_PIG	0.266295	0.496892	0.363276	0.160384	0.0589833	-0.265973	0.0413397
tr|Q28936|Q28936_PIG	0.0430154	0.418284	0.707494	0.151989	0.0838688	-0.138604	0.268701
tr|F1RX36|F1RX36_PIG	0.0594564	0.298134	0.493426	-0.0277393	-0.118799	-0.2259	0.0782608
tr|F1RX37|F1RX37_PIG	0.0268323	0.338996	0.386126	0.0639857	-0.0481048	-0.0776181	0.14513
tr|K7GQB8|K7GQB8_PIG	0.0151102	0.28416	0.449362	0.163707	0.0397622	-0.0267597	0.13249
tr|K7GR72|K7GR72_PIG	-0.243518	0.561923	0.372926	-0.0307862	-0.233978	-0.246557	-0.128395
sp|P02067|HBB_PIG	-0.225347	0.41499	0.134678	-0.102791	-0.164422	-0.0890196	0.110482
tr|Q68RU1|Q68RU1_PIG	-0.323077	0.0987847	0.225684	0.0262487	-0.133653	-0.047695	0.0873262
tr|K9J4N3|K9J4N3_PIG	0.298171	0.590971	-0.00350038	-0.25493	-0.11404	-0.329215	-0.311771
tr|F1SCZ4|F1SCZ4_PIG	0.563647	0.0458668	0.18181	0.104221	-0.143122	-0.0483734	-0.205732
tr|F1RX35|F1RX35_PIG	0.0184804	0.184355	0.280877	0.0127616	-0.134143	-0.142943	-0.00631626
tr|F1S0J2|F1S0J2_PIG	0.0556701	0.0763209	0.248743	-0.0776892	-0.210235	-0.109234	-0.169942
sp|P62802|H4_PIG	0.170216	0.109124	0.0164869	-0.197251	-0.162645	-0.143151	-0.26393
tr|F1RXC1|F1RXC1_PIG	-0.0092949	0.208377	0.0811091	-0.0581784	-0.167157	-0.306793	-0.0748501
tr|F1SDC7|F1SDC7_PIG	-0.0699129	0.015877	0.00539838	-0.0164875	-0.23381	-0.242015	-0.208357
sp|F1RQM2|AGM1_PIG	0.0767954	0.00348281	-0.0048673	0.115187	-0.0868751	-0.058193	-0.329584
tr|F1S4N2|F1S4N2_PIG	0.110511	0.0576783	-0.00874544	0.124296	-0.156327	-0.193018	-0.342928
tr|K9J6M1|K9J6M1_PIG	0.0636925	0.0223257	-0.0206772	0.0924305	-0.117351	-0.242316	-0.282187
tr|F1RZA1|F1RZA1_PIG	0.0162479	-0.0872486	-0.0141886	0.0352566	-0.00898858	-0.221107	-0.328125
tr|F1SB63|F1SB63_PIG	0.0699539	-0.0874252	-0.0994722	-0.0492385	-0.0960888	-0.161048	-0.224699
tr|A9LM01|A9LM01_PIG	0.0532009	0.041424	-0.0498356	-0.0277068	-0.15953	-0.185987	-0.290452
tr|F1RQQ7|F1RQQ7_PIG	0.023628	-0.0484945	-0.0439507	-0.0557223	-0.150101	-0.178224	-0.320417
tr|F1RYI8|F1RYI8_PIG	-0.0694371	-0.0366462	0.160489	0.0347697	-0.28829	-0.209522	-0.416745
tr|F1SUM3|F1SUM3_PIG	0.177074	0.0145984	0.197605	0.125062	-0.0768386	-0.0807199	-0.306323
tr|I3LEI5|I3LEI5_PIG	0.133734	0.139563	0.16487	0.1379	-0.221428	-0.125477	-0.408847
tr|F1SG00|F1SG00_PIG	-0.281861	-0.100346	-0.388742	-0.281927	-0.316324	0.0334868	0.651074
tr|L8B180|L8B180_PIG	-0.727194	-0.0762619	-0.511602	0.267529	-0.122959	-0.623349	0.183936
tr|F1S0P0|F1S0P0_PIG	-0.0460188	-0.270891	-0.308363	-0.415671	-0.288352	0.157316	-0.254643
tr|F1S1D6|F1S1D6_PIG	-0.0628335	-0.345684	-0.289786	-0.396293	-0.17719	-0.0604132	-0.352265
tr|K7GS06|K7GS06_PIG	-0.230567	-0.231996	-0.407205	-0.156704	-0.160835	-0.153269	-0.392165
sp|P02540|DESM_PIG	-0.0556808	-0.247486	-0.481895	-0.218738	-0.101755	-0.183445	-0.357196
tr|F1SA70|F1SA70_PIG	-0.100731	-0.235689	-0.430054	-0.191445	-0.137826	-0.283107	-0.317421
tr|A7E1T5|A7E1T5_PIG	-0.1584	-0.447284	-0.464319	-0.174745	-0.1298	-0.157881	-0.247536
tr|F2Z571|F2Z571_PIG	-0.0956691	-0.367777	-0.493205	-0.229896	-0.18574	0.00440171	-0.153432
tr|D0G7F7|D0G7F7_PIG	-0.220812	-0.112548	-0.637167	-0.324195	-0.124381	0.0680163	-0.0676452
tr|F1SJ34|F1SJ34_PIG	-0.174146	-0.275235	-0.420234	-0.353588	-0.188487	-0.0084589	0.0237796
sp|Q06AU7|RAB1B_PIG	0.0101447	-0.0459617	-0.514952	-0.471192	-0.15657	-0.164005	0.0169371
tr|F1SJS8|F1SJS8_PIG	-0.281681	-0.0721907	-0.39612	-0.303887	-0.303402	-0.238959	0.024957
tr|C7AI81|C7AI81_PIG	-0.19623	-0.0535306	-0.232851	-0.133343	-0.0838622	-0.0496187	-0.0536128
tr|Q2YHQ3|Q2YHQ3_PIG	-0.14511	-0.0684318	-0.280468	-0.128774	-0.0901268	-0.00725505	-0.123975
tr|F2Q9A3|F2Q9A3_PIG	-0.0744049	-0.211091	-0.258276	-0.187751	-0.101673	-0.0955904	-0.137354
tr|F1SJE6|F1SJE6_PIG	-0.0703808	-0.137366	-0.286996	-0.122059	-0.051147	-0.0604786	-0.185213
tr|I3LPU8|I3LPU8_PIG	-0.0254191	-0.153326	-0.26085	-0.0739854	-0.0551414	-0.0941199	-0.102896
tr|F1ST98|F1ST98_PIG	-0.0200861	-0.176596	-0.349317	-0.30649	-0.110579	-0.174807	-0.125324
tr|I3L816|I3L816_PIG	-0.0512498	-0.224944	-0.333359	-0.274118	-0.0765873	-0.194195	-0.167277
tr|I3LK24|I3LK24_PIG	-0.0492842	-0.139715	-0.208071	-0.290824	-0.160572	-0.134533	-0.203094
tr|K7GKK5|K7GKK5_PIG	-0.0013333	-0.142095	-0.275805	-0.222163	-0.139105	-0.204882	-0.189633
tr|K7GS49|K7GS49_PIG	0.00478368	-0.140212	-0.251737	-0.195085	-0.173238	-0.184595	-0.228357
tr|F1SDR7|F1SDR7_PIG	-0.0271075	-0.178957	-0.355559	-0.216354	-0.154936	-0.0123005	-0.234746
tr|F1SMN5|F1SMN5_PIG	-0.131116	-0.109352	-0.274225	-0.193685	-0.164198	-0.126202	-0.22309
tr|I3LJS6|I3LJS6_PIG	-0.111235	-0.160161	-0.334653	-0.223467	-0.174637	-0.185836	-0.193079
tr|Q0R678|Q0R678_PIG	-0.138217	-0.161934	-0.362522	-0.271781	-0.125381	-0.167698	-0.231156
tr|F1RYA4|F1RYA4_PIG	-0.0241933	-0.0261524	-0.221825	-0.296837	-0.0626	-0.18582	-0.3089
tr|I3L893|I3L893_PIG	-0.0401511	-0.0652894	-0.296916	-0.2703	-0.00754785	-0.0447533	-0.153288
tr|F1S8Y5|F1S8Y5_PIG	9.58e-05	-0.0269193	-0.304778	-0.211612	-0.126583	-0.0900656	-0.150721
sp|P00355|G3P_PIG	0.107527	-0.0811323	-0.283983	-0.248028	-0.0790198	-0.104877	-0.179611
tr|F1SP93|F1SP93_PIG	0.0426434	-0.100752	-0.245383	-0.27312	-0.15752	-0.138753	-0.132419
tr|F2Z5G3|F2Z5G3_PIG	-0.310458	-0.204422	-0.318942	-0.218644	-0.01696	0.103223	-0.145272
tr|F1RV20|F1RV20_PIG	-0.156642	-0.127379	-0.393929	-0.146767	-0.0359071	0.0228752	-0.0845976
tr|F2Z5B6|F2Z5B6_PIG	-0.1869	-0.133654	-0.384872	-0.223074	-0.180712	0.0368362	-0.155393
tr|I3LPB5|I3LPB5_PIG	-0.120333	-0.144577	-0.173534	-0.219719	-0.135601	0.0241831	-0.251643
sp|Q767L7|TBB5_PIG	-0.108159	-0.293993	-0.327362	-0.157295	-0.0206523	-0.00409617	-0.202394
tr|F1SIK9|F1SIK9_PIG	-0.108481	-0.316434	-0.257147	-0.153936	-0.0770424	0.0119183	-0.25425
tr|F1RYS5|F1RYS5_PIG	-0.0807576	-0.211373	-0.266982	-0.284123	-0.0127134	0.0223167	-0.0810752
tr|F1SUW3|F1SUW3_PIG	-0.0063348	-0.269511	-0.234568	-0.268661	-0.0585242	0.0540026	0.0108982
sp|Q007T2|CDC42_PIG	0.0206319	-0.175401	-0.300605	-0.135064	-0.0274605	0.067335	-0.0758612
tr|D0G7F6|D0G7F6_PIG	-0.0224224	-0.124985	-0.298179	-0.17227	-0.0518279	0.00598385	-0.0579158
tr|B0LXK8|B0LXK8_PIG	0.0927679	-0.136569	-0.295874	-0.244247	-0.0760574	-0.0417305	-0.0454986
tr|B5APU7|B5APU7_PIG	0.034889	-0.174573	-0.33255	-0.261059	-0.0378494	-0.0120233	-0.0986114
tr|C1PIG4|C1PIG4_PIG	-0.0915529	-0.0536751	-0.125322	-0.232116	0.00151864	-0.074123	-0.00625172
tr|Q6Y0X5|Q6Y0X5_PIG	-0.0982385	-0.0240872	-0.213646	-0.356477	-0.0407511	0.110377	0.0321802
tr|F1SFQ4|F1SFQ4_PIG	0.0171056	-0.0347976	-0.274347	-0.113362	-0.204369	-0.256275	-0.318911
tr|F1RIU3|F1RIU3_PIG	0.002415	-0.186232	-0.280779	-0.152009	-0.191957	-0.233089	-0.296844
tr|F1RTY6|F1RTY6_PIG	0.0550233	-0.14506	-0.296254	-0.149016	-0.232059	-0.233586	-0.255168
tr|I3LS12|I3LS12_PIG	-0.0156494	-0.109169	-0.226484	-0.190051	-0.248105	-0.279879	-0.405228
tr|D0G0C8|D0G0C8_PIG	0.00179225	-0.102568	-0.261311	-0.224171	-0.208576	-0.261775	-0.336072
tr|I3LJW4|I3LJW4_PIG	0.0162799	-0.0954833	-0.18456	-0.254478	-0.19965	-0.293399	-0.365603
tr|I3LBY0|I3LBY0_PIG	0.0490391	-0.07758	-0.258516	-0.177666	-0.254309	-0.314777	-0.241122
tr|F1RR89|F1RR89_PIG	-0.000710637	-0.148503	-0.237918	-0.13129	-0.270558	-0.257088	-0.3005
tr|I3W8V7|I3W8V7_PIG	-0.00483515	-0.185028	-0.207457	-0.152242	-0.25142	-0.325247	-0.270277
tr|F1RN28|F1RN28_PIG	-0.015026	-0.200447	-0.186016	-0.0656529	-0.13948	-0.215099	-0.352275
tr|I3LVL9|I3LVL9_PIG	0.00803863	-0.201953	-0.22539	-0.10916	-0.0890771	-0.194896	-0.290325
tr|F1SE06|F1SE06_PIG	-0.00165118	-0.171764	-0.209211	-0.160581	-0.30127	-0.161816	-0.377243
tr|F1SHL9|F1SHL9_PIG	0.0364749	-0.104514	-0.168958	-0.194656	-0.204286	-0.185509	-0.283942
tr|I3LVK3|I3LVK3_PIG	0.01816	-0.0921738	-0.172378	-0.17575	-0.186756	-0.159643	-0.224259
tr|F1SQN1|F1SQN1_PIG	0.0510342	-0.15853	-0.19261	-0.13542	-0.171251	-0.231555	-0.287715
tr|I3LCA2|I3LCA2_PIG	0.051974	-0.0859449	-0.214224	-0.106306	-0.202145	-0.189545	-0.290577
tr|K9IW91|K9IW91_PIG	0.0322668	-0.102869	-0.207169	-0.149745	-0.169132	-0.192584	-0.290069
tr|Q8WNW4|Q8WNW4_PIG	-0.0367143	-0.160296	-0.133161	-0.159104	-0.145533	-0.132097	-0.305144
tr|F1S0M9|F1S0M9_PIG	-0.0285587	-0.106626	-0.111766	-0.172694	-0.227076	-0.219673	-0.366863
tr|A5A768|A5A768_PIG	-0.0197802	-0.124555	-0.152219	-0.138978	-0.168717	-0.193659	-0.308763
tr|F1S9Y8|F1S9Y8_PIG	-0.0349136	-0.111648	-0.100917	-0.110499	-0.151658	-0.197721	-0.345855
tr|I3LBV4|I3LBV4_PIG	0.0540106	-0.160359	0.0191655	-0.179136	-0.181946	-0.235739	-0.363245
sp|Q29238|CLIC1_PIG	-0.0418658	-0.110656	-0.025513	-0.117908	-0.188821	-0.182818	-0.283938
tr|I3LEE6|I3LEE6_PIG	-0.0739436	-0.0983062	-0.023943	-0.106383	-0.112228	-0.245549	-0.331429
tr|I3LPP4|I3LPP4_PIG	0.0708228	-0.0239463	-0.143193	-0.256092	-0.263086	-0.239268	-0.309124
tr|I7HD36|I7HD36_PIG	0.0450614	0.0235068	-0.0804973	-0.173842	-0.182828	-0.181251	-0.335457
tr|Q58GK8|Q58GK8_PIG	0.0710472	-0.0692593	-0.0665239	-0.139748	-0.321515	-0.306761	-0.322706
tr|F1RHU6|F1RHU6_PIG	-0.0398315	-0.128406	-0.0849993	-0.228265	-0.276412	-0.274441	-0.331153
tr|F2Z5J4|F2Z5J4_PIG	0.0366391	-0.168389	-0.107899	-0.173652	-0.294238	-0.193566	-0.263778
tr|Q52NJ5|Q52NJ5_PIG	-0.0192059	0.0102522	-0.332504	-0.135437	-0.250681	-0.320528	-0.206476
sp|P29269|MYL9_PIG	-0.106487	-0.00812604	-0.356875	-0.203469	-0.191648	-0.168715	-0.35523
sp|Q6S4N2|HS71B_PIG	0.00210254	0.125098	-0.308982	-0.159124	-0.140103	-0.20502	-0.329308
sp|P00172|CYB5_PIG	-0.0677075	0.254864	-0.137847	-0.231859	-0.255033	-0.345857	-0.240341
tr|F1RIR6|F1RIR6_PIG	-0.0237789	-0.00487575	-0.131482	-0.0969656	-0.186844	-0.431142	-0.303787
tr|F1RKJ9|F1RKJ9_PIG	-0.068043	-0.00098088	-0.207056	-0.320463	-0.241648	-0.332785	-0.357198
tr|F1SDX9|F1SDX9_PIG	-0.126024	0.0925984	-0.160245	-0.247202	-0.30769	-0.313449	-0.278772
tr|F1STB2|F1STB2_PIG	-0.0649637	0.0392946	-0.172716	-0.267038	-0.298524	-0.349379	-0.236635
tr|F1SUF2|F1SUF2_PIG	-0.0685574	-0.115664	-0.361371	-0.328214	-0.143565	-0.0895389	0.0879253
sp|Q0QF01|SDHA_PIG	0.00508905	-0.138965	-0.281366	-0.306259	-0.236061	-0.177799	-0.0313833
sp|Q29554|ECHA_PIG	-0.0453664	-0.153105	-0.274029	-0.263742	-0.177338	-0.141562	0.0450919
tr|F1SLA0|F1SLA0_PIG	-0.0522949	-0.191709	-0.261948	-0.31588	-0.207699	-0.124807	0.00485988
tr|F1S179|F1S179_PIG	-0.130739	-0.100761	-0.0931778	-0.343783	-0.19054	-0.231791	-0.00665439
sp|P62895|CYC_PIG	0.0502457	-0.0578061	-0.155647	-0.486821	-0.17686	-0.17181	0.020611
tr|F1SFL1|F1SFL1_PIG	0.0146715	-0.068842	-0.131455	-0.43289	-0.159354	-0.238117	-0.0154696
sp|Q2EN81|ATPO_PIG	-0.0998819	-0.100858	-0.25147	-0.390727	-0.273878	-0.223676	-0.113332
tr|F2Z554|F2Z554_PIG	-0.0226331	-0.0445078	-0.272412	-0.32803	-0.290606	-0.191411	-0.139401
tr|I3LEH4|I3LEH4_PIG	-0.0361467	-0.0614447	-0.291413	-0.341137	-0.293236	-0.217024	-0.0601558
tr|I3L9C8|I3L9C8_PIG	-0.0410408	-0.136175	-0.36505	-0.399898	-0.184203	-0.0838768	-0.103136
tr|F1SGH5|F1SGH5_PIG	-0.0831623	-0.227769	-0.345516	-0.363548	-0.264453	-0.142154	-0.135027
tr|G9F6X6|G9F6X6_PIG	-0.00971945	-0.235771	-0.363685	-0.325828	-0.187857	-0.147624	-0.0780046
sp|P00889|CISY_PIG	-0.142535	-0.216496	-0.354659	-0.489957	-0.319039	-0.169453	-0.104659
tr|F1RFI1|F1RFI1_PIG	0.0291446	-0.191197	-0.322796	-0.331059	-0.271894	-0.21167	-0.152498
tr|I3LDM7|I3LDM7_PIG	-0.0093849	-0.241946	-0.39584	-0.35642	-0.287193	-0.173021	-0.204748
tr|F2Z5J1|F2Z5J1_PIG	-0.0959321	-0.237246	-0.249488	-0.350734	-0.229308	-0.218062	-0.228444
tr|K7GMN8|K7GMN8_PIG	-0.0675653	-0.218202	-0.242597	-0.419611	-0.234581	-0.205198	-0.130795
tr|F1SQT3|F1SQT3_PIG	-0.0191083	-0.269923	-0.292092	-0.473523	-0.293238	-0.3745	-0.0954285
tr|F1SAK6|F1SAK6_PIG	0.0211382	-0.2597	-0.381248	-0.390643	-0.232334	-0.343872	0.00352783
tr|F1SK00|F1SK00_PIG	0.0213924	-0.219108	-0.415606	-0.409443	-0.305213	-0.418498	0.0107466
tr|K7GP58|K7GP58_PIG	0.0040062	-0.2806	-0.198516	-0.348786	-0.284093	-0.265183	0.0673589
sp|Q007T0|SDHB_PIG	-0.0345923	-0.196702	-0.399858	-0.313501	-0.279794	-0.259208	0.0117427
tr|F1SFR6|F1SFR6_PIG	-0.0542293	-0.210235	-0.411504	-0.378422	-0.289913	-0.307978	0.00923278
tr|F1RGJ3|F1RGJ3_PIG	0.00994993	-0.135168	-0.277852	-0.356112	-0.272222	-0.286486	-0.0254624
tr|I3LP41|I3LP41_PIG	-0.0508081	-0.142961	-0.301167	-0.30778	-0.302371	-0.30317	0.0583958
sp|Q06AT0|HPCL1_PIG	0.0144241	-0.106449	-0.164333	-0.403717	-0.222983	-0.218082	-0.435511
tr|F1S6B5|F1S6B5_PIG	-0.101674	-0.231918	-0.150006	-0.376265	-0.189284	-0.19588	-0.403896
tr|A6M930|A6M930_PIG	-0.0119831	-0.0800575	-0.321501	-0.316478	-0.172295	-0.316378	-0.436462
tr|F1S9Y5|F1S9Y5_PIG	-0.0953484	-0.0795914	-0.387069	-0.249822	-0.171826	-0.235241	-0.467604
tr|F1SE73|F1SE73_PIG	-0.084663	-0.255885	-0.420671	-0.393536	-0.219152	-0.202934	-0.428439
tr|I1SNT7|I1SNT7_PIG	-0.0665115	-0.282136	-0.314461	-0.437476	-0.246636	-0.282624	-0.413568
tr|I3LK71|I3LK71_PIG	-0.0176228	-0.219804	-0.361061	-0.367278	-0.247351	-0.302063	-0.376225
tr|F1RX12|F1RX12_PIG	-0.128924	-0.100964	-0.349241	-0.13923	-0.339819	-0.262413	-0.29204
tr|I3LLU0|I3LLU0_PIG	-0.141196	-0.0546236	-0.287892	-0.217866	-0.319729	-0.255579	-0.395166
tr|I3LAE9|I3LAE9_PIG	-0.103276	-0.308703	-0.265456	-0.199614	-0.243861	-0.267989	-0.397207
tr|F1SSN5|F1SSN5_PIG	-0.0833793	-0.256732	-0.31798	-0.195066	-0.245266	-0.272452	-0.293956
tr|I3LQS0|I3LQS0_PIG	-0.0841233	-0.319907	-0.272724	-0.143828	-0.250368	-0.242419	-0.301029
tr|F1SKQ0|F1SKQ0_PIG	-0.00919559	-0.21625	-0.258851	-0.12378	-0.277619	-0.293726	-0.393399
tr|F1SUX4|F1SUX4_PIG	-0.00354294	-0.260136	-0.274197	-0.171913	-0.236376	-0.317677	-0.349404
tr|F1SMZ9|F1SMZ9_PIG	-0.0137148	-0.208643	-0.318324	-0.13037	-0.266337	-0.301871	-0.305392
tr|F1SRB9|F1SRB9_PIG	-0.0970953	-0.192919	-0.293363	-0.0920093	-0.277985	-0.265093	-0.288903
tr|I3LP11|I3LP11_PIG	-0.0747243	-0.166406	-0.439475	-0.255357	-0.302674	-0.313544	-0.370918
tr|Q6UAQ9|Q6UAQ9_PIG	-0.0901914	-0.180628	-0.474371	-0.333819	-0.342777	-0.306474	-0.22933
tr|K7GM70|K7GM70_PIG	-0.106646	-0.243331	-0.338486	-0.303972	-0.349203	-0.412399	-0.34711
tr|F2Z4Y0|F2Z4Y0_PIG	-0.0639934	-0.286319	-0.358016	-0.305013	-0.36325	-0.36718	-0.301089
tr|I3LRH2|I3LRH2_PIG	-0.106869	-0.276985	-0.385581	-0.30861	-0.379577	-0.369671	-0.278399
tr|F2Z5C7|F2Z5C7_PIG	0.03267	-0.194624	-0.337177	-0.371803	-0.336462	-0.360015	-0.29867
tr|F2Z5D4|F2Z5D4_PIG	-0.0166184	-0.237415	-0.314389	-0.272561	-0.355156	-0.350612	-0.276593
tr|I3L5B2|I3L5B2_PIG	-0.00752877	-0.214424	-0.378784	-0.309127	-0.388802	-0.356224	-0.312244
tr|F1RZH4|F1RZH4_PIG	0.0355854	-0.184288	-0.286149	-0.2947	-0.294607	-0.256488	-0.363762
tr|F1SB09|F1SB09_PIG	0.0208662	-0.141576	-0.259017	-0.366579	-0.260378	-0.230381	-0.271675
tr|L7PBE6|L7PBE6_PIG	0.0441775	-0.140631	-0.278051	-0.375077	-0.304641	-0.272606	-0.320111
tr|F1S4P6|F1S4P6_PIG	0.0136098	-0.180132	-0.280732	-0.278646	-0.296478	-0.260811	-0.241358
tr|F1SI88|F1SI88_PIG	-0.0261974	-0.200778	-0.233313	-0.244919	-0.2526	-0.256041	-0.243478
tr|K9IVR9|K9IVR9_PIG	0.00318597	-0.203253	-0.252564	-0.287598	-0.238176	-0.241791	-0.279864
tr|B3VMR0|B3VMR0_PIG	-0.070128	-0.142703	-0.247567	-0.293117	-0.273191	-0.365107	-0.307169
tr|K9IVU3|K9IVU3_PIG	-0.0201093	-0.118945	-0.253519	-0.339574	-0.215409	-0.314603	-0.294154
tr|F1S232|F1S232_PIG	-0.0313729	-0.295067	-0.269874	-0.301993	-0.17557	-0.29103	-0.328707
tr|F1RM74|F1RM74_PIG	-0.136226	-0.226233	-0.279963	-0.31059	-0.246764	-0.326187	-0.357281
tr|I3LKZ4|I3LKZ4_PIG	-0.0705813	-0.221123	-0.252003	-0.262406	-0.271987	-0.295677	-0.341776
tr|C4MXZ1|C4MXZ1_PIG	-0.0571789	-0.163272	-0.410911	-0.329434	-0.158021	-0.283173	-0.286033
tr|B2CCY7|B2CCY7_PIG	-0.0551493	-0.235608	-0.323952	-0.283421	-0.23809	-0.241181	-0.297062
tr|F1S9D1|F1S9D1_PIG	-0.0333704	-0.156535	-0.375953	-0.263939	-0.23055	-0.26038	-0.313384
tr|F1RFX9|F1RFX9_PIG	-0.0030368	-0.177117	-0.168529	-0.298852	-0.190924	-0.36643	-0.218259
tr|F1RWY7|F1RWY7_PIG	0.00120303	-0.127242	-0.117775	-0.37918	-0.332324	-0.379649	-0.212151
tr|F1RYZ0|F1RYZ0_PIG	0.0335031	-0.0615982	-0.284014	-0.178023	-0.308337	-0.165528	-0.0601581
tr|F2Z4Z0|F2Z4Z0_PIG	-0.0367406	-0.090012	-0.306552	-0.178377	-0.288979	-0.199529	-0.049858
sp|Q0Z8U2|RS3_PIG	0.0707918	-0.117759	-0.24605	-0.220192	-0.29027	-0.215032	-0.181967
tr|I3LII3|I3LII3_PIG	0.0236876	-0.0990054	-0.211033	-0.211531	-0.284014	-0.200182	-0.0931923
tr|Q684M6|Q684M6_PIG	-0.0230881	-0.0551512	-0.300667	-0.227008	-0.293209	-0.203852	-0.192616
sp|Q29214|RLA0_PIG	-0.0540256	-0.161815	-0.271909	-0.185907	-0.299914	-0.280597	-0.153537
sp|Q4GWZ2|RSSA_PIG	-0.0543019	-0.0962246	-0.219926	-0.208719	-0.29118	-0.238605	-0.151104
tr|M3VH80|M3VH80_PIG	-0.0186649	-0.14972	-0.108854	-0.195221	-0.233475	-0.312916	-0.0845833
tr|F1S6R7|F1S6R7_PIG	-0.0358214	-0.225213	-0.253143	-0.111473	-0.249016	-0.224882	-0.179667
tr|G1FJ20|G1FJ20_PIG	0.0333033	-0.178959	-0.167283	-0.128679	-0.241226	-0.203073	-0.109711
tr|F1SE26|F1SE26_PIG	-0.107301	-0.254618	-0.381999	-0.314215	-0.295706	-0.259476	-0.126774
tr|F1SMB2|F1SMB2_PIG	-0.0426358	-0.223638	-0.279373	-0.286812	-0.262106	-0.226244	-0.0886815
sp|Q9MZ15|VDAC2_PIG	-0.0790673	-0.21385	-0.353827	-0.222675	-0.261499	-0.213462	-0.0587948
sp|Q9MZ16|VDAC1_PIG	-0.087026	-0.281015	-0.349746	-0.265859	-0.213067	-0.225795	-0.0897276
tr|F2Z584|F2Z584_PIG	-0.11252	-0.291387	-0.28517	-0.207248	-0.195064	-0.239609	-0.130629
tr|A9ED96|A9ED96_PIG	-0.0503756	-0.253296	-0.310219	-0.255389	-0.203393	-0.22388	-0.192423
tr|F1SDJ8|F1SDJ8_PIG	-0.0423185	-0.199258	-0.387493	-0.226682	-0.211039	-0.210589	-0.155704
tr|D0G0C7|D0G0C7_PIG	-0.0848474	-0.2265	-0.325353	-0.106948	-0.270528	-0.14466	-0.0852138
tr|Q000H8|Q000H8_PIG	-0.0830088	-0.280295	-0.325239	-0.126598	-0.394032	-0.0873212	-0.237504
tr|F1SEV8|F1SEV8_PIG	0.0437598	-0.140476	-0.24966	-0.347515	-0.257699	-0.144947	-0.262455
tr|F1SV14|F1SV14_PIG	0.0300372	-0.128199	-0.210264	-0.279502	-0.231262	-0.165134	-0.320889
tr|F2Z5J8|F2Z5J8_PIG	0.100493	-0.176606	-0.195124	-0.24314	-0.225582	-0.14567	-0.205578
tr|F1S596|F1S596_PIG	0.113583	-0.12689	-0.150876	-0.282042	-0.288625	-0.209446	-0.229007
tr|F1S9K5|F1S9K5_PIG	0.0305696	-0.107376	-0.171399	-0.22963	-0.298155	-0.206662	-0.239761
tr|D2SW96|D2SW96_PIG	0.117275	-0.155358	-0.412306	-0.268998	-0.288233	-0.154615	-0.306654
tr|F1SBT6|F1SBT6_PIG	0.0529624	-0.162041	-0.393917	-0.20802	-0.15084	-0.168866	-0.239521
tr|K7GS54|K7GS54_PIG	0.19433	-0.201735	-0.295371	-0.189099	-0.231188	-0.304703	-0.207236
tr|K7GNZ3|K7GNZ3_PIG	0.0304612	-0.099486	-0.31761	-0.301035	-0.290639	-0.31572	-0.12623
tr|Q1HBI1|Q1HBI1_PIG	0.0453436	-0.134475	-0.367229	-0.326003	-0.297934	-0.361744	-0.181086
tr|I3L5Y7|I3L5Y7_PIG	-0.0385656	0.259181	0.0478214	0.0170605	-0.204787	-0.27148	-0.514282
tr|I3LBC2|I3LBC2_PIG	0.0161537	0.17674	0.025976	0.182304	-0.11339	-0.412599	-0.592374
tr|F1RZ89|F1RZ89_PIG	-0.0501953	-0.218555	0.0737349	-0.00115482	-0.106449	-0.508257	-0.606446
tr|F1RRY0|F1RRY0_PIG	-0.0321521	-0.0800185	-0.0848624	-0.175552	-0.0520715	-0.26377	-0.478301
tr|F2Z561|F2Z561_PIG	0.0523778	-0.24879	-0.103794	-0.135283	-0.11093	-0.26696	-0.492836
tr|F1RQI7|F1RQI7_PIG	-0.0623547	-0.0660518	0.00282138	0.0837507	-0.182096	-0.326674	-0.383
tr|F1SL34|F1SL34_PIG	0.0559212	-0.120518	-0.0949409	0.0739068	-0.138529	-0.226137	-0.473289
tr|K9IVC5|K9IVC5_PIG	0.0670413	0.0475762	-0.0259531	-0.0368229	-0.246081	-0.277162	-0.543541
tr|F1RI15|F1RI15_PIG	0.123062	-0.0512754	-0.0983487	-0.0890699	-0.227996	-0.29096	-0.471063
tr|F1SN27|F1SN27_PIG	0.170596	-0.0987538	-0.03641	-0.109173	-0.211181	-0.314828	-0.410578
tr|Q2TJA5|Q2TJA5_PIG	-0.129759	-0.184594	-0.534205	0.0851502	-0.411148	-0.40051	-0.387291
tr|I3LMU6|I3LMU6_PIG	-0.031202	-0.264506	-0.172536	-0.279425	-0.313511	-0.316331	-0.594799
tr|F1RMA3|F1RMA3_PIG	-0.0991949	-0.26733	-0.395455	-0.197779	-0.261963	-0.335744	-0.478559
tr|F1RK90|F1RK90_PIG	-0.0809211	-0.305847	-0.333551	-0.307189	-0.30726	-0.402819	-0.444109
tr|I3LDH3|I3LDH3_PIG	-0.10082	-0.255669	-0.304448	-0.313862	-0.306276	-0.370921	-0.556501
tr|I3LNG8|I3LNG8_PIG	0.0201133	-0.184201	-0.325196	-0.256472	-0.335652	-0.286284	-0.462595
sp|O02705|HS90A_PIG	0.0445291	-0.110658	-0.31306	-0.272993	-0.319	-0.373547	-0.443505
tr|F1S8L9|F1S8L9_PIG	-0.00268169	-0.161053	-0.294641	-0.295906	-0.317534	-0.383228	-0.492239
tr|F1SUF6|F1SUF6_PIG	2.92e-05	-0.186538	-0.268503	-0.255272	-0.274768	-0.361696	-0.45099
tr|F2Z5I2|F2Z5I2_PIG	-0.0228599	-0.19767	-0.235603	-0.259065	-0.346599	-0.353014	-0.386938
tr|I3LNE5|I3LNE5_PIG	-0.0883994	-0.248457	-0.31894	-0.234592	-0.36012	-0.355053	-0.404852
sp|Q52NJ4|ARL3_PIG	0.0112257	-0.101284	-0.199788	-0.234043	-0.184212	-0.515678	-0.521314
tr|F1SKF1|F1SKF1_PIG	-0.101354	-0.240419	-0.257781	-0.248445	-0.238229	-0.506722	-0.425244
tr|F1RK74|F1RK74_PIG	-0.019897	-0.157624	-0.16055	-0.216468	-0.401361	-0.465694	-0.356869
tr|F1SR72|F1SR72_PIG	-0.0566453	-0.227488	-0.190563	-0.185124	-0.369629	-0.451842	-0.377126
tr|F1S891|F1S891_PIG	0.0591206	-0.178181	-0.233279	-0.235511	-0.503072	-0.509341	-0.50769
tr|F1SLY7|F1SLY7_PIG	0.0452413	-0.143697	-0.217599	-0.213076	-0.401722	-0.390719	-0.480611
sp|P00336|LDHB_PIG	0.00146547	-0.20761	-0.341676	-0.143624	-0.421169	-0.469735	-0.677549
sp|P79381|HYEP_PIG	0.0804892	-0.10941	-0.203071	-0.0247486	-0.383368	-0.548053	-0.663194
tr|F1SBI1|F1SBI1_PIG	0.0254677	-0.033824	-0.147637	-0.0864569	-0.324779	-0.322246	-0.394028
tr|I3LTM2|I3LTM2_PIG	0.00296876	-0.0958565	-0.149646	-0.119578	-0.262426	-0.26401	-0.44915
tr|F1S1V1|F1S1V1_PIG	-0.0882212	-0.0673386	-0.106234	-0.19186	-0.401011	-0.309672	-0.438446
tr|I3L945|I3L945_PIG	-0.00326124	-0.130213	-0.0568615	-0.165294	-0.380951	-0.363724	-0.463705
tr|F1S610|F1S610_PIG	0.103083	-0.02148	-0.199059	-0.126501	-0.309617	-0.375643	-0.605542
tr|Z4YP82|Z4YP82_PIG	0.0783912	0.02604	-0.131082	-0.221601	-0.435731	-0.322468	-0.538508
tr|F1S3I9|F1S3I9_PIG	-0.112704	-0.241383	-0.400706	0.326132	-0.156863	0.327664	-0.467114
sp|Q6DUB7|STMN1_PIG	-0.0987429	-0.17247	-0.177102	0.0645414	0.149049	-0.119224	-0.353364
tr|F1RJT3|F1RJT3_PIG	0.100335	-0.167723	-0.0274206	-0.0359439	0.125242	-0.155855	-0.41573
sp|Q29594|KCRB_PIG	-0.238615	-0.0759996	-0.122759	-0.411125	-0.10261	0.140123	-0.36322
tr|Q8HYZ5|Q8HYZ5_PIG	0.0223993	-0.0155614	0.0563234	-0.281434	-0.0370977	0.0499155	-0.545087
tr|Q6WSP6|Q6WSP6_PIG	-1.5217	-0.0318639	-0.0831344	-0.811133	0.0554722	0.250012	0.386742
tr|F1RL74|F1RL74_PIG	-0.454017	-0.88876	-0.43832	-0.609449	-0.20797	0.933299	-0.743928
tr|F1RLQ2|F1RLQ2_PIG	-1.22965	-0.360956	-0.304254	-0.567412	-0.461196	0.458436	-0.908583
tr|F2Z5K5|F2Z5K5_PIG	-0.441995	-0.824852	-0.67056	-0.819225	0.373685	0.506902	-0.933429
tr|G3CKJ2|G3CKJ2_PIG	-0.61322	-0.643817	-0.602855	-0.722231	0.78461	0.607948	-0.68461
tr|F1RYK1|F1RYK1_PIG	-0.0755769	-0.464638	-0.718785	-0.640162	0.111114	0.651206	-0.606616
tr|I3LCN1|I3LCN1_PIG	-0.367926	-0.449176	-0.440013	-0.347323	0.272055	0.497428	-0.36634
tr|F1SQ08|F1SQ08_PIG	-0.200491	-0.605983	0.178739	-0.542964	0.145836	0.00368769	-0.804263
tr|F1RR02|F1RR02_PIG	-0.539035	-0.622944	-0.730819	-0.71038	-0.0559363	-0.00587045	-0.69334
tr|F1RS11|F1RS11_PIG	-0.332722	-0.572271	-0.529469	-0.631489	0.147869	0.272879	-0.705861
tr|F1SK12|F1SK12_PIG	-0.271209	-0.407119	-0.424641	-0.519751	0.529347	-0.0415381	-0.687303
tr|F2Z5B2|F2Z5B2_PIG	-0.538989	-0.680744	-0.70904	-0.671943	0.50239	-0.140418	-0.676858
tr|F1SCF0|F1SCF0_PIG	1.0674	2.91271	2.52461	2.78724	2.76912	2.88331	2.33029
tr|Q8MHU5|Q8MHU5_PIG	1.37361	-0.218424	-0.653664	0.969822	1.15009	-0.688288	-0.723527
tr|Q6J2R3|Q6J2R3_PIG	-0.0459615	0.373239	0.141116	0.00279677	2.26462	1.92518	-0.0724868
tr|B1Q0K1|B1Q0K1_PIG	-0.271199	-0.275928	-0.272953	-0.272577	1.2716	1.66805	-0.310312
tr|B7TY11|B7TY11_PIG	-0.302184	-0.442504	-0.245571	-0.434505	0.659198	0.959785	-0.507744
tr|K7GML6|K7GML6_PIG	-0.00491996	-0.113559	-0.1463	-0.0665845	1.01989	0.974981	-0.170531
tr|I3L717|I3L717_PIG	0.125166	1.03675	0.0948894	0.597046	0.328862	0.734788	0.203625
sp|P79263|ITIH4_PIG	0.538084	0.900751	0.350634	0.264011	0.462525	-0.10439	0.250078
tr|F1SH92|F1SH92_PIG	0.484327	0.813582	0.461091	0.340562	0.429749	0.0892442	0.29016
tr|F1S7K2|F1S7K2_PIG	0.343333	0.754435	0.209255	0.410571	0.214617	-0.130851	0.199716
tr|F1SCC7|F1SCC7_PIG	0.359599	0.558165	0.392147	0.213834	0.344705	-0.0858185	0.171946
sp|P50447|A1AT_PIG	0.00199462	-0.124685	0.445058	-0.047329	0.445338	0.357748	0.728465
tr|F1SVA2|F1SVA2_PIG	-0.0484771	0.0983097	0.138183	-0.0194501	0.352647	0.482552	0.727493
tr|F1RHA7|F1RHA7_PIG	0.0841507	0.123482	0.189632	0.367912	0.350651	0.466906	0.5571
sp|P02543|VIME_PIG	-0.00428563	0.0445704	0.127819	0.299803	0.347443	0.499677	0.568685
tr|F1SEQ7|F1SEQ7_PIG	-0.0233175	0.00684725	0.129146	0.312882	0.420881	0.387642	0.568162
sp|Q69DK8|C1S_PIG	0.170103	0.0889183	0.0902545	0.185871	0.366551	0.388764	0.444972
tr|F1SC70|F1SC70_PIG	0.0461553	0.0982322	0.149035	0.18075	0.332017	0.347503	0.60943
tr|F1RSC3|F1RSC3_PIG	0.182389	0.266399	0.058887	0.20068	0.144553	0.156639	0.801153
tr|L8B0V2|L8B0V2_PIG	0.0844821	0.0655905	0.369449	0.174133	0.269658	0.140212	0.84339
tr|I3LGI9|I3LGI9_PIG	-0.0784067	-0.0157291	0.0959951	0.157606	0.222588	0.308859	0.688804
tr|K7GPC4|K7GPC4_PIG	-0.100314	0.0151966	0.0072392	0.196493	0.0188891	0.338565	0.752869
sp|Q9TSX9|PRDX6_PIG	0.0259638	-0.0156529	-0.207039	0.0104396	-0.061182	0.072231	0.735908
tr|I3LP02|I3LP02_PIG	-0.0378491	-0.149011	-0.0647678	-0.0707128	0.0216713	0.0127667	0.666797
tr|F1SES5|F1SES5_PIG	-0.0215695	0.0792851	0.0657968	-0.124084	0.250556	0.313233	0.400274
tr|Q1ACV5|Q1ACV5_PIG	0.203842	0.120032	0.00362238	0.00169259	0.0867492	0.347159	0.359627
tr|U3R8H0|U3R8H0_PIG	0.0564578	0.252051	0.0113422	-0.0630468	0.167182	0.366511	0.194226
sp|P51781|GSTA1_PIG	0.294646	0.235024	-0.0770909	-0.0885796	0.378168	0.0871636	0.450857
tr|F1RIU1|F1RIU1_PIG	-0.0583446	0.317298	0.133954	0.0288886	0.421716	0.155352	0.437842
tr|K9IVV5|K9IVV5_PIG	0.132512	0.0126666	-0.0661403	-0.0822772	0.058092	0.587218	0.534194
tr|G9BFT9|G9BFT9_PIG	0.336228	-0.0605536	-0.106331	-0.0543366	0.160605	0.420666	0.54507
tr|F4ZS20|F4ZS20_PIG	0.172977	-0.121505	-0.131766	-0.119152	0.0557144	0.351926	0.426128
tr|Q764N1|Q764N1_PIG	0.143829	-0.0872109	-0.172628	0.00648799	0.0916846	0.407937	0.356468
tr|F1RK02|F1RK02_PIG	0.471095	0.0130374	-0.00674187	0.132391	0.312793	0.447221	0.463826
tr|A8DSD5|A8DSD5_PIG	0.31404	-0.0546615	0.0664259	0.067567	0.353917	0.553321	0.679027
tr|F1SQW8|F1SQW8_PIG	0.317416	-0.0265255	-0.00755144	0.11087	0.300594	0.578469	0.535581
tr|K9J6K1|K9J6K1_PIG	0.114779	0.0103976	-0.0142921	-0.0949834	0.0142028	0.1957	0.277197
tr|B2CNZ7|B2CNZ7_PIG	0.105832	-0.0665726	-0.107036	-0.0889302	0.0896064	0.182304	0.304475
tr|F1RIF8|F1RIF8_PIG	0.074875	-0.0289502	-0.0532389	-0.0388193	0.0387765	0.154361	0.333183
tr|F1RKM1|F1RKM1_PIG	0.149879	0.100091	-0.0662576	0.0416622	0.0680813	0.043641	0.386689
tr|F1SPG0|F1SPG0_PIG	0.132056	0.0530587	0.033448	0.0215239	0.151626	0.104443	0.282957
tr|F2Z5B1|F2Z5B1_PIG	0.269972	-0.0328919	-0.0297901	0.0132089	0.0468559	0.0408969	0.122815
tr|I3LVR9|I3LVR9_PIG	0.169801	-0.0656753	-0.0571228	-0.149772	0.176868	-0.0115734	0.278868
tr|F1S441|F1S441_PIG	0.0145567	-0.0151248	-0.0916721	-0.0243531	-0.0900565	-0.079559	0.259448
tr|F1SEN2|F1SEN2_PIG	0.0345536	-0.0454866	-0.0518622	-0.077902	-0.0500887	0.0387734	0.337197
tr|K9IW80|K9IW80_PIG	0.000780266	0.0191456	-0.0976914	-0.112073	0.0234071	0.00641104	0.294799
sp|Q8WNQ7|GALNS_PIG	-0.0284017	0.0202502	0.0356563	0.0298575	0.0136497	0.0796073	0.258244
tr|I3LIE3|I3LIE3_PIG	-0.047082	-0.00527436	0.00513677	0.0278958	-0.0685696	-0.0716739	0.380065
tr|F1RIK3|F1RIK3_PIG	-0.0385974	0.193982	-0.0596376	-0.0630152	0.149604	0.00122524	0.420115
tr|F1SF64|F1SF64_PIG	-0.127224	-0.0127067	-0.216167	0.0384382	0.022168	0.0270385	0.444306
sp|O11780|BGH3_PIG	-0.0134888	-0.0645992	0.0480477	0.110512	0.35671	0.319513	0.445998
tr|I3LCU9|I3LCU9_PIG	0.077661	-0.0619856	0.0425975	0.198859	0.158843	0.334906	0.400074
tr|I3LQ79|I3LQ79_PIG	0.022359	0.0575076	0.0474619	0.10502	0.211297	0.267906	0.489826
tr|F1RQP0|F1RQP0_PIG	0.0906871	0.0158335	-0.109906	0.20226	0.275336	0.188904	0.516348
tr|K9J4R6|K9J4R6_PIG	-0.00836951	-0.00842392	-0.122105	-0.0071994	0.17728	0.241061	0.469494
tr|F1ST01|F1ST01_PIG	0.0393151	0.29475	-0.0978964	0.251838	0.238149	0.220798	0.285792
tr|F1S210|F1S210_PIG	0.0655946	0.247844	0.134443	0.185569	0.133311	0.230009	0.405197
tr|F1SUE3|F1SUE3_PIG	0.0703514	0.220339	0.139117	0.100384	0.218032	0.35076	0.402297
tr|F1SAE9|F1SAE9_PIG	-0.0126515	0.0708662	0.165613	0.125542	0.222501	0.279215	0.223724
tr|F1RQI0|F1RQI0_PIG	0.0159484	0.113385	0.166939	0.200984	0.221636	0.292437	0.336736
tr|F1S788|F1S788_PIG	-0.0293523	0.0565164	0.170101	0.233338	0.176836	0.332182	0.258096
tr|D9D839|D9D839_PIG	0.14923	0.0994356	0.0439826	0.169423	0.190245	0.290344	0.201758
tr|I3LR43|I3LR43_PIG	0.0928793	0.0931356	0.0878407	0.217081	0.185616	0.273542	0.282623
sp|Q29561|KCY_PIG	0.0245241	0.137196	-0.0154604	0.0942105	0.209667	0.211113	0.309917
tr|F1SIX3|F1SIX3_PIG	0.0506293	0.17236	0.0931055	0.159282	0.214542	0.191211	0.283534
tr|I3LS72|I3LS72_PIG	-0.178379	-0.0927825	-0.0509689	0.0725247	0.32126	0.177358	0.221026
tr|F1SFF3|F1SFF3_PIG	-0.0305122	0.0207891	-0.0127502	0.063031	0.0843458	0.266199	0.119571
tr|F1RTN3|F1RTN3_PIG	0.0572129	0.00724034	-0.0332463	0.00167683	0.132947	0.276458	0.221928
tr|F1RZM4|F1RZM4_PIG	0.0218482	0.0225625	-0.00457114	0.132556	0.138118	0.214292	0.231279
tr|F2Z5C1|F2Z5C1_PIG	0.124813	0.0481959	0.00229711	0.122727	0.303405	0.226929	0.141065
tr|F1SQ09|F1SQ09_PIG	0.00979694	-0.089238	-0.00752662	0.0423593	0.280319	0.25266	0.0957442
tr|I3LQ84|I3LQ84_PIG	-0.0270497	-0.0295707	0.0875887	0.0639618	0.287064	0.158498	0.148682
tr|A7J0B0|A7J0B0_PIG	-0.00529268	-0.00267919	0.153219	0.208602	0.23583	0.117844	0.548329
tr|A0SEG9|A0SEG9_PIG	-0.0487898	0.0329029	0.211856	0.245967	0.190124	0.124974	0.300333
tr|I3LRK1|I3LRK1_PIG	0.0143015	0.134736	0.159645	0.277584	0.20158	0.18874	0.361125
tr|K7GPK0|K7GPK0_PIG	0.0346708	0.0735211	0.0659943	0.219344	0.163587	0.163107	0.418212
sp|P01846|LAC_PIG	-0.0583437	-0.0448482	0.127368	0.382833	-0.019515	0.0742282	0.254404
tr|A0A075B7I5|A0A075B7I5_PIG	-0.12529	-0.0952986	-0.0275788	0.451866	0.165522	0.238693	0.319222
tr|A0A075B7H9|A0A075B7H9_PIG	0.0156444	-0.0752483	0.36064	0.48865	0.128593	0.367703	0.269567
sp|O97507|FA12_PIG	-0.087308	0.0610744	0.301356	0.109265	0.198395	0.304613	0.23026
sp|Q29052|ITIH1_PIG	-0.0253132	0.0548777	0.416005	0.174926	0.150979	0.307184	0.29511
tr|F1RUM1|F1RUM1_PIG	-0.134446	0.215366	0.383108	0.236595	0.100443	0.289324	0.315942
tr|Q9GMA6|Q9GMA6_PIG	-0.117515	0.088245	0.391246	0.246293	0.100884	0.161947	0.202437
tr|A0SEH3|A0SEH3_PIG	-0.0965113	0.136415	0.432914	0.254848	0.212022	0.226937	0.25103
tr|A5PF00|A5PF00_PIG	-0.0280353	0.132734	0.417274	0.215818	0.123173	0.151072	0.22882
tr|Q8MI72|Q8MI72_PIG	-0.0215014	0.164854	0.363859	0.237492	0.171953	0.227604	0.224962
sp|P16549|FMO1_PIG	-0.0878673	0.213837	0.0575945	0.394309	0.296856	0.355314	0.0543237
sp|Q9TV36|FBN1_PIG	-0.108519	0.1038	0.115233	0.36503	0.167113	0.136775	-0.0242384
tr|F1SUE4|F1SUE4_PIG	0.0254292	0.076552	0.127958	0.254473	0.467082	0.175491	0.209856
tr|K7GT00|K7GT00_PIG	-0.0438269	0.0217747	0.113308	0.130506	0.363454	0.264635	0.192882
tr|A8D737|A8D737_PIG	0.110079	0.0713042	0.201992	0.246195	0.26436	0.355548	0.049042
tr|Q6EEI0|Q6EEI0_PIG	0.137682	0.107713	0.0878601	0.353601	0.442489	0.427988	0.158023
sp|P45846|DERM_PIG	0.169196	0.100993	0.344102	0.247381	0.279253	0.273148	0.206874
sp|Q69DL0|C1QA_PIG	0.201032	0.110613	0.312832	0.331003	0.312963	0.171272	0.160446
tr|F1RNP2|F1RNP2_PIG	0.0287964	0.252782	0.185048	0.387895	0.384044	0.111551	0.155107
tr|F1SRC8|F1SRC8_PIG	-0.0313853	0.00587503	0.229676	0.410272	0.393851	0.103755	0.232956
tr|F1SUH7|F1SUH7_PIG	0.358431	0.188074	0.0563519	0.048154	0.0291502	0.161769	0.0298499
tr|K7GQL2|K7GQL2_PIG	0.370406	0.135616	-0.0151626	0.267534	0.250089	0.398041	0.132284
tr|K7ZRK0|K7ZRK0_PIG	0.225881	0.100353	0.420083	0.379488	-0.0734338	0.0188826	0.170382
tr|L8B0W0|L8B0W0_PIG	0.218141	0.292618	0.453076	0.136384	0.192762	-0.0448601	0.193846
tr|I3LQ17|I3LQ17_PIG	0.156933	0.390318	0.455664	0.287761	0.0687394	0.105159	0.157916
tr|L8B0W4|L8B0W4_PIG	0.168001	0.295035	0.31847	0.276352	0.182785	0.0991194	0.250627
tr|F2Z523|F2Z523_PIG	0.0208617	0.250417	0.156462	0.171786	0.0730856	0.0776248	-0.0533418
tr|F1RYT3|F1RYT3_PIG	0.171402	0.133986	0.257376	0.0477562	0.163754	0.110347	0.091053
tr|F1S3H9|F1S3H9_PIG	0.0571345	0.21699	0.372651	0.0275435	0.169979	0.192061	0.00445339
tr|L8B0U8|L8B0U8_PIG	0.0795382	0.133822	0.515557	0.225895	0.257235	0.197462	0.0986277
tr|A0A0F6TNY5|A0A0F6TNY5_PIG	0.020055	0.168691	0.448578	0.194221	0.219427	0.00400866	0.120499
tr|F1RK01|F1RK01_PIG	-0.0576666	0.142915	0.423539	0.152731	0.180136	0.0842032	0.13052
tr|F1SCV9|F1SCV9_PIG	-0.078645	0.170319	0.422271	0.189196	0.263231	0.0377401	0.157341
tr|F1SC20|F1SC20_PIG	-0.0549826	0.0334673	0.315657	0.153374	0.183979	0.222957	0.05032
tr|A5GFU6|A5GFU6_PIG	0.00696593	0.148232	0.254354	0.214082	0.258679	0.112029	0.0778259
tr|F1SMJ1|F1SMJ1_PIG	-0.0351315	0.20845	0.254167	0.291597	0.187439	0.162616	0.0661874
tr|L8B0Y6|L8B0Y6_PIG	-0.00769537	0.0761297	0.31589	0.250553	0.051884	-0.0137463	0.0738565
tr|F1SH94|F1SH94_PIG	0.0742885	0.0845012	0.29454	0.247928	0.173219	0.100069	0.105358
tr|I3LF89|I3LF89_PIG	0.0939333	0.158774	0.306718	0.286297	0.205124	0.059275	0.170947
tr|F1S682|F1S682_PIG	0.0722606	0.129156	0.29312	0.143512	0.125596	0.0877981	0.175344
tr|L8AXK3|L8AXK3_PIG	0.0709961	0.118532	0.262164	0.264581	0.0707096	0.149809	0.253608
tr|I3L5K0|I3L5K0_PIG	-0.452319	-0.181493	0.573626	0.143919	0.362744	0.326557	-0.137997
sp|P01025|CO3_PIG	-0.158211	0.0820105	0.569326	0.0735604	0.0493346	0.0507625	0.211183
tr|F1SBS4|F1SBS4_PIG	-0.18888	0.183977	0.867102	0.136166	0.104182	0.123476	0.275949
tr|F1SCC9|F1SCC9_PIG	0.299377	0.37034	0.332211	0.614996	0.593153	0.377862	-0.101315
tr|F1SLX2|F1SLX2_PIG	0.242329	-0.0903886	0.558935	0.777277	0.364993	-0.152699	0.271013
tr|F1SH96|F1SH96_PIG	0.163171	0.406341	0.761482	0.55479	0.130239	0.606773	0.646073
sp|P29700|FETUA_PIG	0.0551191	0.38518	0.61395	0.536633	0.423162	0.608369	0.627167
tr|F1STC5|F1STC5_PIG	0.0311706	0.494351	0.539244	0.56428	0.391003	0.425239	0.726011
tr|L8AXL9|L8AXL9_PIG	0.470833	0.425908	0.675426	0.466781	0.345419	0.721671	0.36402
sp|P00761|TRYP_PIG	0.224955	0.487499	0.538866	0.507392	0.0423963	0.312035	0.318949
tr|F1STC3|F1STC3_PIG	0.287314	0.651919	0.74154	0.437568	0.388595	0.42024	0.307797
sp|P50828|HEMO_PIG	0.19103	0.584298	0.766163	0.708543	0.256139	0.50261	0.518489
tr|L8B149|L8B149_PIG	0.282964	0.524212	0.846063	0.58734	0.232782	0.610072	0.313492
sp|P06867|PLMN_PIG	-0.136193	0.461977	0.532661	0.694334	0.0975926	0.430509	0.346428
tr|F1SFI5|F1SFI5_PIG	-0.129974	0.199074	0.630814	0.547695	0.221104	0.608098	0.276748
tr|Q6UJZ1|Q6UJZ1_PIG	-0.0642221	0.377914	0.271345	0.551959	0.382771	0.705815	0.362012
sp|O62680|CD59_PIG	0.0916713	0.314374	0.394486	0.492779	0.402676	0.445894	0.265424
tr|F1RKK2|F1RKK2_PIG	-0.00750786	0.465325	0.398905	0.438156	0.52728	0.55039	0.461983
sp|P09571|TRFE_PIG	-0.0132158	0.313433	0.540923	0.453649	0.447268	0.455223	0.503153
tr|K7GPQ7|K7GPQ7_PIG	0.0712461	0.310501	0.499908	0.480137	0.447168	0.358885	0.472265
tr|I3LQ01|I3LQ01_PIG	0.0875936	0.430697	0.292435	0.353727	0.366875	0.155395	0.470936
tr|F1RQW2|F1RQW2_PIG	-0.0106996	0.135799	0.310523	0.229083	0.358129	0.214384	0.374685
tr|I3L818|I3L818_PIG	0.114846	0.201558	0.338308	0.240251	0.301899	0.279485	0.364468
tr|K7GL43|K7GL43_PIG	0.113789	0.2596	0.25269	0.36565	0.361414	0.338764	0.383395
tr|F1SJW8|F1SJW8_PIG	0.00870106	0.246339	0.332021	0.296726	0.377537	0.282216	0.42927
tr|I3LBF1|I3LBF1_PIG	0.0593795	0.281924	0.432201	0.350729	0.404373	0.323251	0.404941
tr|F1RQ75|F1RQ75_PIG	-0.00876491	0.447973	0.363494	0.261738	0.193427	0.270957	0.258011
tr|F1S1G8|F1S1G8_PIG	0.0631002	0.242151	0.236391	0.300778	0.151658	0.315016	0.242341
tr|K7ZMG1|K7ZMG1_PIG	0.0264349	0.320115	0.161126	0.338221	0.0692691	0.304771	0.190567
tr|F1SKM1|F1SKM1_PIG	0.163777	0.225165	0.376317	0.164073	0.205876	0.319249	0.257161
tr|F1SLV6|F1SLV6_PIG	0.301668	0.31175	0.287544	0.340071	0.281064	0.36733	0.36841
tr|I3LEB5|I3LEB5_PIG	0.0324212	0.221501	0.44105	0.472974	0.373737	0.586988	0.617272
sp|P04366|AMBP_PIG	-0.0362384	0.187154	0.532871	0.341623	0.368638	0.514803	0.555507
tr|F1SS26|F1SS26_PIG	-0.0672597	0.250008	0.423333	0.309931	0.393381	0.538204	0.607997
sp|Q29549|CLUS_PIG	-0.047581	0.237349	0.327425	0.289581	0.198818	0.333202	0.593192
tr|F1RLL9|F1RLL9_PIG	0.0501107	0.249455	0.322938	0.539182	0.237001	0.425391	0.5167
tr|F1STC2|F1STC2_PIG	-0.0999245	0.154232	0.545627	0.442169	0.320096	0.13055	0.458777
tr|F1SB81|F1SB81_PIG	0.113144	0.0676815	0.361811	0.363165	0.376948	0.137719	0.43157
tr|F1SS24|F1SS24_PIG	0.0409279	0.0065119	0.442982	0.322667	0.175475	0.192095	0.404996
sp|O02668|ITIH2_PIG	-0.0143861	0.257417	0.604613	0.414034	0.270299	0.453068	0.450384
tr|F1RUN2|F1RUN2_PIG	0.0198866	0.341496	0.682844	0.416871	0.344101	0.379371	0.431438
tr|B1PSB6|B1PSB6_PIG	0.0438278	0.308106	0.582513	0.448527	0.267646	0.384611	0.294188
sp|Q19AZ8|THRB_PIG	0.122495	0.302955	0.657842	0.435032	0.341543	0.434373	0.407715
tr|K7GNM1|K7GNM1_PIG	0.148435	0.299825	0.623482	0.385991	0.351075	0.386679	0.368085
tr|I3LRJ4|I3LRJ4_PIG	-0.0262711	0.172427	0.613395	0.26181	0.37033	0.323362	0.303221
tr|F1RXM6|F1RXM6_PIG	0.0567018	0.0595193	0.547156	0.386902	0.321714	0.225038	0.407633
tr|F1SCD0|F1SCD0_PIG	0.0685518	0.0460799	0.589996	0.439992	0.380786	0.2524	0.323477
tr|F1RKY2|F1RKY2_PIG	0.0578832	0.225281	0.495948	0.345117	0.206942	0.246817	0.253917
tr|F1SFI4|F1SFI4_PIG	0.0501114	0.177846	0.367633	0.424656	0.268024	0.253635	0.335932
tr|I3L638|I3L638_PIG	-0.0792137	0.182204	0.540288	0.3433	0.177396	0.35213	0.292786
tr|F1SCF1|F1SCF1_PIG	-0.0039042	0.20071	0.469375	0.419412	0.219869	0.379182	0.432329
tr|I3LN42|I3LN42_PIG	-0.0783356	0.121578	0.467959	0.338498	0.266314	0.304536	0.39434
tr|K9IVM5|K9IVM5_PIG	0.903298	0.0957672	0.131368	-0.00689721	0.552156	0.881614	0.798503
tr|T2HWW6|T2HWW6_PIG	0.473648	-0.0961818	-0.167976	-0.159813	0.437621	0.618438	0.872229
tr|F1RMQ6|F1RMQ6_PIG	0.177426	-0.0276929	-0.0312765	0.0296999	0.303448	0.882716	0.579244
tr|E3WHS5|E3WHS5_PIG	0.226951	0.0325202	-0.157701	-0.319566	0.330458	0.83665	0.528777
tr|G8G223|G8G223_PIG	0.386924	-0.0187183	-0.105428	-0.183284	0.312692	0.598306	0.427164
sp|P10859|HPLN1_PIG	-0.215613	-0.170123	-0.28506	-0.327461	0.227171	0.641588	1.00462
tr|A7LGJ4|A7LGJ4_PIG	-0.113875	-0.074386	0.0341096	0.0879695	0.631051	0.651753	1.13341
tr|F1SU97|F1SU97_PIG	0.0114237	-0.0212682	0.0475693	0.164386	0.287871	0.630134	1.1998
tr|A0A0G3Z6M0|A0A0G3Z6M0_PIG	0.158702	-0.00172244	0.512415	0.191826	0.507102	1.06956	1.117
tr|Q6JHY5|Q6JHY5_PIG	0.258049	0.0742688	0.315674	0.162186	0.548898	1.07381	0.818804
tr|G0KXR0|G0KXR0_PIG	0.29011	-0.0691634	0.0221538	0.303319	0.558862	1.10082	0.972814
tr|F1S4D7|F1S4D7_PIG	0.311689	-0.0349596	-0.0763066	0.0677738	0.501794	1.3891	1.3311
tr|F1S4E0|F1S4E0_PIG	0.386564	-0.0320554	0.0829204	0.147639	0.549086	1.32079	1.1453
tr|Q3S3F7|Q3S3F7_PIG	-0.0115614	0.172367	0.428281	0.492423	0.370411	1.13497	1.7944
sp|P22411|DPP4_PIG	0.0620412	0.22243	0.217391	0.0627393	0.257897	0.375037	1.9871
tr|F1RXC2|F1RXC2_PIG	-0.0907715	0.428813	0.230742	0.0178423	0.338726	0.324984	1.48156
tr|F1SRU0|F1SRU0_PIG	0.102097	0.539132	0.502779	0.478027	0.869269	0.516948	1.57035
tr|F1SM21|F1SM21_PIG	0.0640104	0.216822	0.205863	0.189958	0.659836	0.528726	1.5374
tr|Q8HX75|Q8HX75_PIG	-0.284893	0.0919257	0.316349	0.186903	0.908909	0.39549	1.65699
tr|K7ZPU8|K7ZPU8_PIG	-0.0815494	0.177838	0.79248	0.932434	0.850041	0.28868	1.27869
sp|P27917|APOC3_PIG	-0.500207	-0.0176596	0.312017	0.703165	0.509937	0.246682	0.756131
tr|A0A0C3SG01|A0A0C3SG01_PIG	-0.165953	0.115613	0.679983	0.746249	0.44225	0.337697	0.666374
tr|Q29014|Q29014_PIG	-0.0816084	-0.0574012	0.609187	0.466497	0.401508	0.322641	0.511173
sp|P50390|TTHY_PIG	-0.146401	0.133008	0.509779	0.50812	0.414093	0.455948	0.647379
tr|I3LGN5|I3LGN5_PIG	-0.0599779	0.129651	0.606264	0.565287	0.417789	0.516697	0.600227
tr|F1RUH7|F1RUH7_PIG	-0.0738804	0.660669	0.205519	0.651993	0.225962	0.265242	1.02312
tr|A0A075B7I6|A0A075B7I6_PIG	0.0513052	0.488891	0.44967	1.10284	0.493056	-0.00704437	0.830151
tr|F1SJT7|F1SJT7_PIG	0.234045	0.23433	0.523264	0.801325	0.545619	0.225505	0.835824
tr|F1S057|F1S057_PIG	0.276448	0.357697	-0.0646242	0.227786	1.15515	1.58169	2.89027
tr|F1S9H7|F1S9H7_PIG	-0.12775	-0.0521389	0.000271357	0.252852	-0.074726	-0.581581	3.32193
tr|F1SSW7|F1SSW7_PIG	1.0307	0.844927	2.01973	1.82581	1.93206	0.89771	2.642
tr|L8B0S2|L8B0S2_PIG	0.692814	0.396524	1.46359	1.39509	1.43891	0.997424	1.98352
tr|L8B0R9|L8B0R9_PIG	0.331793	1.09034	0.929851	1.16845	0.592308	1.0416	0.653408
tr|L8B0W9|L8B0W9_PIG	0.549282	0.911067	1.11675	0.955212	0.3853	1.1233	0.313222
tr|Q9TTB8|Q9TTB8_PIG	0.108677	0.493037	0.528496	0.797136	0.790113	1.28749	0.548191
sp|P80310|S10AC_PIG	0.537032	0.461077	1.00533	0.624587	0.520271	1.2822	0.704032
tr|I3LQB7|I3LQB7_PIG	0.536339	0.448289	0.736799	0.796192	0.722201	1.02072	0.813668
tr|I3LLU1|I3LLU1_PIG	0.0441848	0.840493	0.803983	0.469473	1.15005	0.466167	0.518527
tr|I3L728|I3L728_PIG	0.656183	0.592104	1.17924	0.784924	0.367171	0.537209	0.833562
tr|F1SEN1|F1SEN1_PIG	0.0433687	0.462798	1.13142	0.84401	0.729728	0.755501	0.725591
tr|F1SFI6|F1SFI6_PIG	0.0612763	0.133976	0.941899	0.697946	0.499288	0.706485	0.650286
tr|I3LSZ5|I3LSZ5_PIG	0.0883497	0.37583	0.987229	0.71152	0.410215	0.469356	0.728356
tr|K7GQ95|K7GQ95_PIG	-0.487792	0.707759	0.403223	0.501532	0.752193	0.924608	1.15019
sp|P80276|ALDR_PIG	-0.100448	0.106148	0.684609	0.831414	0.53303	1.00412	1.16773
tr|I3LUG0|I3LUG0_PIG	-0.0800999	0.495431	0.530508	0.783317	0.880511	1.40287	1.45788
sp|P27485|RET4_PIG	-0.0405057	0.47627	0.811237	0.75917	0.881316	1.15318	1.37594
tr|F1SAL4|F1SAL4_PIG	0.0514835	0.464774	0.580138	0.830595	0.971192	1.12063	1.35301
tr|F1SMX1|F1SMX1_PIG	-0.0403992	0.293875	1.2008	0.487201	1.09788	1.19454	1.63469
sp|P09889|PPA5_PIG	0.0946685	0.71176	0.877556	1.22244	1.16278	1.70145	1.55433
tr|Q007T6|Q007T6_PIG	-0.104585	0.532745	0.775353	0.898666	1.22601	1.55459	1.35977
tr|Q19AZ5|Q19AZ5_PIG	-0.0425711	0.0564463	2.55964	0.181812	1.32546	1.41452	0.086369
tr|C3S7K6|C3S7K6_PIG	0.425409	0.987575	1.58252	1.66426	0.662522	1.61703	0.847442
tr|I3LGI1|I3LGI1_PIG	0.203064	0.211213	1.45419	1.92744	1.92663	0.939884	0.596308
