# Supplementary material for: Proteomic profiles and the function of RBP4 in endometrium during embryo implantation phases in pigs
Source: BMC Genomics. 2023 Apr 13;24:200. doi: 10.1186/s12864-023-09278-5 (PMC10099840; doi:10.1186/s12864-023-09278-5)
Supplement: Supplementary file 7 — Additional file 7. [file 12864_2023_9278_MOESM7_ESM.xlsx]

## Sheet: Sheet1
Table S3 The top 20 KEGG in all comparison groups
Group	pathway	number	pvalue
YK10 vs YK9	Phagosome	4	0.006
YK10 vs YK9	Tuberculosis	4	0.012
YK10 vs YK9	Epstein-Barr virus infection	4	0.016
YK11 vs YK9	Prion disease	5	0.049
YK11 vs YK9	Influenza A	4	0.049
YK11 vs YK9	Lysine degradation	3	0.04
YK11 vs YK9	Parkinson disease	5	0.046
YK11 vs YK9	Chemical carcinogenesis - reactive oxygen species	5	0.027
YK11 vs YK9	Valine, leucine and isoleucine degradation	3	0.028
YK11 vs YK9	Thermogenesis	5	0.029
YK11 vs YK9	Cysteine and methionine metabolism	3	0.029
YK11 vs YK9	Mineral absorption	3	0.03
YK11 vs YK9	Tryptophan metabolism	3	0.024
YK11 vs YK9	Carbon metabolism	6	0.00024
YK11 vs YK9	Metabolic pathways	19	0.00028
YK11 vs YK9	Complement and coagulation cascades	5	0.00066
YK11 vs YK9	Amyotrophic lateral sclerosis	6	0.036
YK11 vs YK9	Biosynthesis of amino acids	4	0.0057
YK11 vs YK9	Diabetic cardiomyopathy	6	0.0036
YK11 vs YK9	Oxidative phosphorylation	5	0.005
YK11 vs YK9	Ferroptosis	3	0.019
YK12 vs YK9	Complement and coagulation cascades	23	1.8e-25
YK12 vs YK9	Carbon metabolism	12	4.9e-08
YK12 vs YK9	Metabolic pathways	36	2e-05
YK12 vs YK9	Cysteine and methionine metabolism	7	2.8e-05
YK12 vs YK9	Coronavirus disease - COVID-19	12	0.00013
YK12 vs YK9	Biosynthesis of amino acids	7	0.00016
YK12 vs YK9	Diabetic cardiomyopathy	10	0.00053
YK12 vs YK9	Citrate cycle (TCA cycle)	4	0.0042
YK12 vs YK9	Oxidative phosphorylation	7	0.0047
YK12 vs YK9	Glycolysis / Gluconeogenesis	5	0.0053
YK12 vs YK9	Propanoate metabolism	4	0.0056
YK12 vs YK9	HIF-1 signaling pathway	6	0.008
YK12 vs YK9	Ferroptosis	4	0.012
YK12 vs YK9	Prion disease	9	0.012
YK12 vs YK9	Chemical carcinogenesis - reactive oxygen species	8	0.015
YK12 vs YK9	Cholesterol metabolism	4	0.019
YK12 vs YK9	Arginine and proline metabolism	4	0.02
YK12 vs YK9	Staphylococcus aureus infection	5	0.021
YK12 vs YK9	Valine, leucine and isoleucine degradation	4	0.021
YK12 vs YK9	Alzheimer disease	10	0.031
YK13 vs YK9	Diabetic cardiomyopathy	19	3.8e-11
YK13 vs YK9	Oxidative phosphorylation	16	8.1e-11
YK13 vs YK9	Prion disease	20	5.7e-10
YK13 vs YK9	Complement and coagulation cascades	12	2.4e-09
YK13 vs YK9	Carbon metabolism	13	9.2e-09
YK13 vs YK9	Chemical carcinogenesis - reactive oxygen species	17	1.3e-08
YK13 vs YK9	Parkinson disease	18	2.1e-08
YK13 vs YK9	Metabolic pathways	44	2.5e-08
YK13 vs YK9	Citrate cycle (TCA cycle)	8	4.1e-08
YK13 vs YK9	Huntington disease	18	1.6e-07
YK13 vs YK9	Thermogenesis	15	7.5e-07
YK13 vs YK9	Amyotrophic lateral sclerosis	17	7.5e-06
YK13 vs YK9	Alzheimer disease	17	1.5e-05
YK13 vs YK9	Pathways of neurodegeneration - multiple diseases	18	5.3e-05
YK13 vs YK9	Fatty acid elongation	5	0.00025
YK13 vs YK9	Non-alcoholic fatty liver disease	9	0.00066
YK13 vs YK9	Phenylalanine metabolism	4	0.0017
YK13 vs YK9	Tryptophan metabolism	5	0.0025
YK13 vs YK9	Cholesterol metabolism	5	0.0031
YK14 vs YK9	Metabolic pathways	41	1.7e-08
YK14 vs YK9	Diabetic cardiomyopathy	14	2.8e-07
YK14 vs YK9	Carbon metabolism	11	3.1e-07
YK14 vs YK9	Chemical carcinogenesis - reactive oxygen species	13	5.5e-06
YK14 vs YK9	Citrate cycle (TCA cycle)	6	1.3e-05
YK14 vs YK9	Oxidative phosphorylation	10	1.6e-05
YK14 vs YK9	Thermogenesis	11	0.00019
YK14 vs YK9	Complement and coagulation cascades	7	0.0002
YK14 vs YK9	Parkinson disease	11	0.00061
YK14 vs YK9	Prion disease	11	0.00071
YK14 vs YK9	Huntington disease	11	0.0018
YK14 vs YK9	Cysteine and methionine metabolism	5	0.0025
YK14 vs YK9	Propanoate metabolism	4	0.0049
YK14 vs YK9	Amyotrophic lateral sclerosis	11	0.0059
YK14 vs YK9	Non-alcoholic fatty liver disease	7	0.0072
YK14 vs YK9	Biosynthesis of amino acids	5	0.0076
YK14 vs YK9	Alzheimer disease	11	0.0084
YK14 vs YK9	Ferroptosis	4	0.01
YK14 vs YK9	Pyruvate metabolism	4	0.011
YK14 vs YK9	Cholesterol metabolism	4	0.017
YK14 vs YK9	Mineral absorption	4	0.02
YK15 vs YK9	Complement and coagulation cascades	14	9.5e-12
YK15 vs YK9	Metabolic pathways	46	3.1e-09
YK15 vs YK9	Oxidative phosphorylation	12	8.5e-07
YK15 vs YK9	Chemical carcinogenesis - reactive oxygen species	12	0.0001
YK15 vs YK9	Diabetic cardiomyopathy	11	0.0002
YK15 vs YK9	Cysteine and methionine metabolism	6	0.00046
YK15 vs YK9	Prion disease	12	0.00051
YK15 vs YK9	Thermogenesis	11	0.00055
YK15 vs YK9	Biosynthesis of amino acids	6	0.0019
YK15 vs YK9	Carbon metabolism	7	0.0025
YK15 vs YK9	Huntington disease	11	0.0045
YK15 vs YK9	Amyotrophic lateral sclerosis	12	0.005
YK15 vs YK9	Parkinson disease	10	0.0056
YK15 vs YK9	2-Oxocarboxylic acid metabolism	3	0.02
YK15 vs YK9	Lysosome	6	0.022
YK15 vs YK9	Arginine and proline metabolism	4	0.025
YK15 vs YK9	Phenylalanine metabolism	3	0.025
YK15 vs YK9	Pathways of neurodegeneration - multiple diseases	12	0.031
YK15 vs YK9	Glutathione metabolism	4	0.033
YK15 vs YK9	Metabolism of xenobiotics by cytochrome P450	4	0.034
YK18 vs YK9	Complement and coagulation cascades	13	2.9e-09
YK18 vs YK9	Carbon metabolism	12	1.3e-06
YK18 vs YK9	Metabolic pathways	46	1.1e-05
YK18 vs YK9	Glycolysis / Gluconeogenesis	8	4.8e-05
YK18 vs YK9	Biosynthesis of amino acids	8	0.00013
YK18 vs YK9	Pyruvate metabolism	6	0.00053
YK18 vs YK9	Lysosome	8	0.0043
YK18 vs YK9	Amoebiasis	7	0.0045
YK18 vs YK9	Cysteine and methionine metabolism	5	0.0094
YK18 vs YK9	Biosynthesis of unsaturated fatty acids	4	0.01
YK18 vs YK9	Metabolism of xenobiotics by cytochrome P450	5	0.013
YK18 vs YK9	Chemical carcinogenesis - DNA adducts	5	0.013
YK18 vs YK9	Glucagon signaling pathway	6	0.021
YK18 vs YK9	Protein digestion and absorption	6	0.024
YK18 vs YK9	Glycine, serine and threonine metabolism	4	0.028
YK18 vs YK9	Ferroptosis	4	0.028
YK18 vs YK9	HIF-1 signaling pathway	6	0.028
YK18 vs YK9	Fatty acid degradation	4	0.029
YK18 vs YK9	Glycosaminoglycan degradation	3	0.032
YK18 vs YK9	Aminoacyl-tRNA biosynthesis	4	0.033
