# Supplementary material for: Proteomic profiles and the function of RBP4 in endometrium during embryo implantation phases in pigs
Source: BMC Genomics. 2023 Apr 13;24:200. doi: 10.1186/s12864-023-09278-5 (PMC10099840; doi:10.1186/s12864-023-09278-5)
Supplement: Supplementary file 8 — Additional file 8. [file 12864_2023_9278_MOESM8_ESM.xlsx]

## Sheet: Sheet1
Table S4 Primers for gene RT-PCR
Primer name	Primer sequences(5'-3')
Sus-RBP4-F	GGACGAGAATGGCCACATGA
Sus-RBP4-R	CGGCGTAGGTGTCATAGTCC
Sus-LIFR-F	GAGCTTTAACATCTGCTGAACTTCT
Sus-LIFR-R	GCTGTAATGCCCCTCCTACA
Sus-LIF-F	AAGGCAAAGGGTTAGGGA
Sus-LIF-R	CACAATGACGAGCAGACAGA
Sus-c-Myc-F	AGAGATGCCATGTGTCCACG
Sus-c-Myc-R	ATTGTGTGTCCGCCTCTTGT
Sus-HB-EGF-F	AAAGAAGAAAGGCAAAGGG
Sus-HB-EGF-R	GACAGACGGACGACAGCA
Sus-PCNA-F	ATGCCTTCTGGTGAATTTGC
Sus-PCNA-R	TTTCCGAGTTCTCCACTTGC
Sus-PEPCK-F	CAGGCTGGAAAGTGGAGTGT
Sus-PEPCK-R	ATGGCATTGGGATTGGTGGT
Sus-RPS20-F	CGCTCCTGGCTCACCGCTGTT
Sus-RPS20-R	TGCGGCTGGTGGTGAGGGTGATCC
Mus-RBP4-F	ACAAGGCTCGTTTCTCTGGG
Mus-RBP4-R	TGTGAAAGTGCCCACCATGT
ACTB-F	GCCTCACTGTCCACCTTCCA
ACTB-R	AGCCATGCCAATGTTGTCTCTT
